# Supplementary material for: Unraveling the Molecular Mechanisms of Tomatoes’ Defense against Botrytis cinerea: Insights from Transcriptome Analysis of Micro-Tom and Regular Tomato Varieties
Source: Plants (Basel). 2023 Aug 16;12(16):2965. doi: 10.3390/plants12162965 (PMC10459989; doi:10.3390/plants12162965)
Supplement: Supplementary file 1 [file plants-12-02965-s001.zip]

Archive with 5 entries (4 files):
- plants-2527061-supplementary/__MACOSX/
- plants-2527061-supplementary/__MACOSX/._Figure S1-S4.docx
- plants-2527061-supplementary/__MACOSX/._Table S1-S12.xlsx
- plants-2527061-supplementary/Figure S1-S4.pdf
- plants-2527061-supplementary/Table S1-S12.xlsx
