# Supplementary material for: Unraveling the Molecular Mechanisms of Tomatoes’ Defense against Botrytis cinerea: Insights from Transcriptome Analysis of Micro-Tom and Regular Tomato Varieties
Source: Plants (Basel). 2023 Aug 16;12(16):2965. doi: 10.3390/plants12162965 (PMC10459989; doi:10.3390/plants12162965)
Supplement: Supplementary file 1 [file plants-12-02965-s001.zip › plants-2527061-supplementary/Table S1-S12.xlsx]

## Sheet: S1
Table S1 Full-length series data
Sample	Total Reads	Mapped Reads	Mapped rates %	Mapped genes
CKAC01	2912839	2903533	0.9968	21066
CKAC02	3064391	3052459	0.9961	21112
CKAC03	3089950	3075912	0.9955	21205
AC01	3153197	3016633	0.9567	21020
AC02	2679306	2609796	0.9741	21205
AC03	3022643	2913779	0.964	21112
CKMT01	2712489	2703223	0.9966	20555
CKMT02	2784584	2773512	0.996	20416
CKMT03	2850376	2837104	0.9953	19999
MT01	2449491	2198690	0.8976	19999
MT02	2599864	2481243	0.9544	20695
MT03	2415604	2139188	0.8856	20370
Note: Mapped rates %: the number of reads aligned to the reference transcriptome and its percentage in the full-length sequence.

## Sheet: S2
Table S2 Time course of symptom development after inoculation with B. cinerea spores in vivo. (mm2)
										18hpi			20hpi			22hpi			24hpi			26hpi			36hpi			42hpi			48hpi
AC	0	0	0	0.01002	0.0876	0.0967	0.1993	0.2007	0.2	1.45	1.4	1.07	1.75	1.95	2	2.95	3.5	2.4	5.3	5.1	5.5	6.2	5.8	5.75	7.5	7.75	7.15	9.7	9.15	8.65	40.7	41.2	59.45
MT	0	0	0	0.009	0.0034	0.0997	0.0011	0.0099	0.0012	0.07298	0.39777	0.25	0.19	0.7	0.3	1.12	0.95	1	3.2	3.15	3.1	6.05	6.4	6.9	18.1	20.55	22.8	31.2	32.3	29	126.15	143.95	132.55

## Sheet: S3
Table S3 All_DEG_veen_list
#ID	AC-vs-MT	CKAC-vs-AC	CKAC-vs-CKMT	CKMT-vs_MT
gene20017	NA	gene20017	NA	gene20017
gene30008	NA	NA	NA	gene30008
gene30478	NA	NA	NA	gene30478
gene1970	NA	gene1970	NA	gene1970
gene28558	gene28558	NA	NA	NA
gene23241	NA	NA	NA	gene23241
ONT.11287	NA	NA	NA	ONT.11287
gene21520	NA	NA	NA	gene21520
gene1524	NA	gene1524	NA	NA
gene11073	NA	NA	NA	gene11073
gene23539	NA	gene23539	NA	gene23539
gene22740	NA	NA	NA	gene22740
gene13923	NA	NA	NA	gene13923
ONT.2472	ONT.2472	ONT.2472	ONT.2472	ONT.2472
gene4864	NA	NA	NA	gene4864
gene22867	NA	NA	NA	gene22867
gene19780	NA	NA	gene19780	NA
gene6226	NA	gene6226	NA	gene6226
gene12527	NA	gene12527	NA	gene12527
gene17489	NA	NA	NA	gene17489
ONT.9310	NA	ONT.9310	NA	ONT.9310
gene11429	NA	NA	NA	gene11429
gene22612	gene22612	NA	NA	gene22612
ONT.6622	NA	NA	ONT.6622	ONT.6622
gene13185	NA	NA	NA	gene13185
gene8767	gene8767	NA	NA	gene8767
gene26726	NA	gene26726	NA	gene26726
gene11285	NA	NA	NA	gene11285
gene17428	NA	gene17428	NA	gene17428
gene5777	NA	gene5777	NA	gene5777
gene2230	NA	gene2230	NA	gene2230
gene27197	gene27197	NA	NA	gene27197
gene21463	NA	NA	NA	gene21463
gene27047	NA	gene27047	NA	gene27047
gene18382	NA	gene18382	NA	NA
gene16162	NA	gene16162	NA	gene16162
gene13475	gene13475	NA	gene13475	NA
gene3184	NA	gene3184	NA	gene3184
gene6474	NA	gene6474	NA	gene6474
gene15550	NA	NA	gene15550	NA
gene1620	NA	gene1620	NA	gene1620
gene19211	NA	gene19211	NA	NA
gene13012	NA	gene13012	NA	gene13012
gene6429	NA	gene6429	NA	gene6429
gene13764	NA	gene13764	NA	gene13764
gene28557	NA	NA	NA	gene28557
gene2964	NA	NA	NA	gene2964
gene24142	NA	NA	NA	gene24142
gene15382	gene15382	gene15382	NA	gene15382
gene27780	gene27780	gene27780	NA	gene27780
gene7429	NA	NA	NA	gene7429
ONT.3907	NA	NA	ONT.3907	NA
gene8866	NA	NA	NA	gene8866
gene24440	gene24440	NA	NA	gene24440
gene16657	NA	NA	NA	gene16657
gene8127	NA	NA	NA	gene8127
gene26889	NA	NA	gene26889	NA
gene18420	NA	NA	NA	gene18420
gene11759	NA	NA	gene11759	gene11759
gene27760	gene27760	NA	NA	gene27760
gene28167	NA	gene28167	NA	gene28167
gene19187	NA	NA	NA	gene19187
gene6277	NA	NA	NA	gene6277
ONT.12482	NA	NA	NA	ONT.12482
gene16219	NA	gene16219	NA	gene16219
gene14471	NA	NA	NA	gene14471
gene28342	NA	NA	NA	gene28342
gene18604	gene18604	gene18604	gene18604	gene18604
gene12862	NA	gene12862	NA	gene12862
gene14783	NA	NA	NA	gene14783
ONT.10576	NA	NA	NA	ONT.10576
gene3780	NA	gene3780	NA	gene3780
gene22935	NA	gene22935	NA	gene22935
gene9874	NA	gene9874	NA	gene9874
gene26760	NA	gene26760	NA	gene26760
gene9168	NA	gene9168	NA	gene9168
gene1624	NA	NA	NA	gene1624
gene6120	gene6120	gene6120	gene6120	gene6120
gene19827	gene19827	NA	NA	NA
gene22351	NA	NA	NA	gene22351
gene30032	NA	gene30032	NA	gene30032
gene26359	NA	NA	NA	gene26359
gene5909	NA	NA	NA	gene5909
gene19463	NA	gene19463	NA	gene19463
gene14011	NA	NA	NA	gene14011
gene10720	NA	gene10720	NA	gene10720
gene29038	NA	gene29038	NA	gene29038
gene18721	NA	NA	NA	gene18721
gene11667	NA	NA	gene11667	gene11667
gene11666	gene11666	NA	gene11666	NA
gene17141	NA	NA	NA	gene17141
gene5833	NA	NA	NA	gene5833
gene5026	gene5026	NA	NA	gene5026
gene17878	NA	NA	NA	gene17878
gene19258	NA	NA	NA	gene19258
gene19104	NA	NA	gene19104	gene19104
gene28721	NA	NA	gene28721	gene28721
gene5184	NA	NA	NA	gene5184
gene8648	gene8648	gene8648	NA	NA
ONT.12405	NA	NA	NA	ONT.12405
gene7339	NA	NA	NA	gene7339
gene2666	NA	gene2666	NA	gene2666
gene24588	NA	gene24588	NA	gene24588
gene10723	NA	NA	NA	gene10723
gene24518	NA	NA	NA	gene24518
gene3810	gene3810	NA	gene3810	gene3810
gene30268	NA	NA	NA	gene30268
gene21677	NA	gene21677	NA	gene21677
gene3478	NA	gene3478	NA	gene3478
gene4906	NA	gene4906	NA	gene4906
gene5975	NA	NA	gene5975	gene5975
gene19090	NA	NA	NA	gene19090
gene19869	NA	NA	NA	gene19869
gene28408	NA	gene28408	NA	gene28408
gene197	NA	NA	NA	gene197
gene26463	gene26463	NA	NA	NA
gene6186	NA	gene6186	NA	gene6186
gene28854	NA	gene28854	NA	gene28854
gene11501	NA	NA	gene11501	NA
gene18766	NA	NA	NA	gene18766
gene7335	NA	NA	NA	gene7335
gene27471	NA	NA	NA	gene27471
gene10312	NA	NA	NA	gene10312
gene12446	NA	NA	NA	gene12446
gene23834	NA	gene23834	NA	gene23834
gene24279	NA	gene24279	NA	gene24279
gene10520	NA	NA	NA	gene10520
gene9473	NA	gene9473	NA	gene9473
gene2164	NA	gene2164	NA	gene2164
gene21309	NA	gene21309	NA	NA
gene3283	NA	gene3283	NA	gene3283
gene6202	NA	gene6202	NA	gene6202
gene16373	NA	NA	NA	gene16373
ONT.4921	ONT.4921	NA	ONT.4921	NA
gene3199	NA	NA	gene3199	NA
gene19823	NA	NA	NA	gene19823
gene22665	NA	NA	NA	gene22665
ONT.3033	ONT.3033	NA	NA	ONT.3033
gene18472	gene18472	gene18472	NA	gene18472
ONT.13553	ONT.13553	NA	ONT.13553	NA
gene26180	NA	gene26180	NA	gene26180
ONT.11322	NA	NA	NA	ONT.11322
gene22218	NA	NA	NA	gene22218
gene8994	NA	NA	NA	gene8994
gene19633	NA	NA	NA	gene19633
gene15746	NA	gene15746	NA	gene15746
gene9029	NA	gene9029	NA	NA
gene10318	NA	NA	NA	gene10318
ONT.5198	NA	NA	NA	ONT.5198
gene26485	NA	gene26485	NA	gene26485
gene5540	gene5540	NA	NA	gene5540
gene22958	NA	gene22958	NA	gene22958
gene5387	NA	gene5387	gene5387	gene5387
gene23443	NA	NA	gene23443	gene23443
gene27891	NA	NA	NA	gene27891
gene23196	NA	gene23196	NA	gene23196
gene23738	NA	NA	NA	gene23738
gene19945	NA	NA	NA	gene19945
ONT.1792	ONT.1792	ONT.1792	NA	ONT.1792
gene4336	gene4336	NA	NA	gene4336
gene14773	NA	gene14773	NA	gene14773
gene2330	NA	gene2330	NA	gene2330
gene29784	NA	NA	NA	gene29784
gene18694	NA	gene18694	NA	gene18694
gene28059	NA	gene28059	NA	gene28059
gene25239	NA	gene25239	NA	gene25239
gene4540	NA	NA	NA	gene4540
ONT.11285	ONT.11285	NA	ONT.11285	NA
gene27803	NA	NA	NA	gene27803
gene18387	NA	gene18387	NA	gene18387
gene11487	NA	NA	NA	gene11487
gene19129	NA	NA	NA	gene19129
gene19253	NA	gene19253	NA	gene19253
gene28519	NA	NA	NA	gene28519
gene9382	NA	NA	gene9382	NA
gene2103	NA	NA	NA	gene2103
gene14594	NA	NA	NA	gene14594
gene8367	NA	NA	NA	gene8367
gene4396	NA	NA	NA	gene4396
gene30270	NA	gene30270	NA	gene30270
ONT.371	ONT.371	NA	NA	NA
gene23839	NA	NA	NA	gene23839
gene24257	gene24257	gene24257	NA	gene24257
ONT.7773	ONT.7773	NA	ONT.7773	NA
gene15603	NA	gene15603	NA	gene15603
gene1767	NA	gene1767	NA	gene1767
gene14490	NA	NA	gene14490	NA
gene17072	NA	gene17072	NA	gene17072
gene3492	NA	gene3492	NA	gene3492
gene22626	NA	NA	NA	gene22626
gene5600	NA	NA	NA	gene5600
gene27220	gene27220	gene27220	NA	gene27220
gene2121	NA	NA	NA	gene2121
gene30471	NA	gene30471	NA	gene30471
gene21411	NA	NA	NA	gene21411
gene23596	NA	gene23596	NA	gene23596
gene6393	NA	NA	NA	gene6393
gene26348	NA	gene26348	NA	gene26348
gene13167	NA	gene13167	NA	gene13167
ONT.892	NA	ONT.892	NA	ONT.892
gene20037	NA	gene20037	NA	gene20037
gene26043	NA	gene26043	NA	gene26043
gene27638	NA	gene27638	NA	NA
gene19898	NA	gene19898	gene19898	gene19898
gene1375	NA	gene1375	NA	gene1375
gene12298	NA	NA	NA	gene12298
gene22021	NA	NA	NA	gene22021
ONT.13508	ONT.13508	NA	ONT.13508	NA
gene23778	NA	gene23778	NA	gene23778
gene5187	NA	gene5187	NA	gene5187
gene30381	NA	NA	NA	gene30381
gene27496	NA	gene27496	NA	gene27496
gene28379	NA	NA	NA	gene28379
ONT.5474	NA	ONT.5474	NA	ONT.5474
gene12366	NA	NA	NA	gene12366
gene16484	NA	gene16484	NA	gene16484
gene14575	NA	NA	NA	gene14575
gene19802	NA	gene19802	NA	gene19802
gene7205	NA	gene7205	NA	gene7205
gene10374	NA	gene10374	NA	gene10374
gene24897	NA	gene24897	NA	gene24897
gene27820	NA	gene27820	NA	gene27820
gene16194	NA	NA	NA	gene16194
gene23579	NA	NA	gene23579	gene23579
ONT.6365	NA	NA	NA	ONT.6365
gene27600	NA	gene27600	NA	gene27600
gene13258	NA	NA	NA	gene13258
gene9097	NA	NA	NA	gene9097
gene17378	NA	NA	NA	gene17378
gene14950	NA	NA	NA	gene14950
gene3255	NA	NA	NA	gene3255
gene21685	NA	NA	NA	gene21685
gene12601	NA	gene12601	NA	gene12601
gene12718	NA	NA	NA	gene12718
gene3247	NA	gene3247	NA	gene3247
ONT.7310	NA	ONT.7310	ONT.7310	ONT.7310
gene2233	NA	NA	NA	gene2233
gene12582	NA	gene12582	NA	gene12582
gene21197	NA	gene21197	NA	gene21197
gene17172	NA	gene17172	NA	gene17172
gene12958	NA	gene12958	gene12958	gene12958
gene28961	NA	gene28961	NA	gene28961
gene9267	NA	gene9267	gene9267	gene9267
ONT.1749	NA	NA	NA	ONT.1749
gene9943	NA	gene9943	NA	gene9943
gene8715	NA	NA	NA	gene8715
gene25801	NA	gene25801	gene25801	gene25801
gene2498	NA	NA	NA	gene2498
gene13109	NA	gene13109	NA	gene13109
gene11305	NA	gene11305	NA	gene11305
gene20256	NA	gene20256	NA	gene20256
gene14893	NA	NA	NA	gene14893
gene5614	NA	gene5614	NA	gene5614
gene11613	gene11613	gene11613	gene11613	gene11613
gene26731	NA	NA	NA	gene26731
gene23228	NA	gene23228	NA	gene23228
gene29195	NA	gene29195	NA	gene29195
gene21107	NA	NA	NA	gene21107
gene23115	NA	NA	NA	gene23115
gene20806	NA	gene20806	NA	gene20806
gene5325	NA	gene5325	NA	gene5325
gene13340	gene13340	NA	gene13340	NA
gene14808	NA	NA	NA	gene14808
gene17953	NA	gene17953	NA	gene17953
gene12934	NA	gene12934	NA	gene12934
gene26911	gene26911	gene26911	NA	NA
gene8978	NA	NA	NA	gene8978
ONT.12683	NA	ONT.12683	NA	ONT.12683
gene18231	NA	NA	NA	gene18231
gene11508	NA	NA	NA	gene11508
gene2957	NA	gene2957	NA	gene2957
gene13068	NA	gene13068	NA	gene13068
gene20701	NA	gene20701	NA	NA
gene17063	NA	NA	NA	gene17063
gene30684	NA	NA	gene30684	gene30684
gene9399	NA	NA	NA	gene9399
gene25457	NA	gene25457	NA	gene25457
gene13092	NA	NA	NA	gene13092
gene9010	NA	gene9010	NA	gene9010
gene10226	NA	NA	NA	gene10226
gene12888	NA	NA	NA	gene12888
gene1205	NA	NA	NA	gene1205
gene5152	NA	gene5152	gene5152	gene5152
gene19204	NA	gene19204	NA	gene19204
gene12939	gene12939	NA	gene12939	gene12939
gene2495	NA	NA	NA	gene2495
gene18521	NA	gene18521	NA	gene18521
gene2837	NA	NA	NA	gene2837
gene17097	NA	NA	NA	gene17097
gene3565	gene3565	NA	gene3565	NA
gene20098	NA	NA	NA	gene20098
gene5087	NA	gene5087	NA	gene5087
gene3258	NA	gene3258	NA	gene3258
gene9203	NA	NA	NA	gene9203
gene23704	NA	gene23704	NA	gene23704
gene28950	NA	gene28950	NA	gene28950
gene17243	gene17243	gene17243	NA	gene17243
gene12274	NA	NA	NA	gene12274
gene12784	NA	gene12784	NA	gene12784
gene4415	gene4415	NA	gene4415	NA
gene15962	NA	gene15962	NA	gene15962
gene26455	NA	gene26455	NA	gene26455
gene28358	NA	NA	NA	gene28358
ONT.8080	NA	NA	NA	ONT.8080
gene18648	NA	NA	NA	gene18648
gene18971	NA	NA	NA	gene18971
gene5791	NA	NA	NA	gene5791
gene7417	NA	gene7417	gene7417	gene7417
gene5723	NA	gene5723	NA	NA
gene547	NA	NA	NA	gene547
gene18431	NA	gene18431	NA	NA
gene19979	NA	gene19979	NA	gene19979
gene1195	NA	NA	NA	gene1195
ONT.13246	ONT.13246	ONT.13246	ONT.13246	NA
gene22336	gene22336	NA	NA	gene22336
gene8535	NA	gene8535	NA	gene8535
gene3801	NA	NA	NA	gene3801
gene29789	NA	NA	gene29789	gene29789
gene8495	gene8495	NA	gene8495	NA
gene22886	gene22886	gene22886	NA	gene22886
gene20772	NA	gene20772	NA	gene20772
gene14462	NA	gene14462	NA	gene14462
ONT.390	NA	NA	ONT.390	NA
gene25418	NA	gene25418	NA	gene25418
gene12725	NA	NA	gene12725	NA
gene14620	NA	NA	NA	gene14620
gene3619	NA	gene3619	NA	gene3619
gene25139	NA	NA	NA	gene25139
gene21770	NA	NA	NA	gene21770
gene27518	NA	gene27518	NA	gene27518
gene19964	NA	gene19964	NA	gene19964
gene23937	NA	gene23937	NA	gene23937
gene12613	NA	NA	NA	gene12613
gene21761	gene21761	NA	NA	NA
gene2501	NA	gene2501	NA	gene2501
gene28387	gene28387	NA	NA	gene28387
gene6841	NA	gene6841	NA	gene6841
gene8462	NA	gene8462	NA	gene8462
gene28566	NA	NA	NA	gene28566
gene21714	NA	NA	gene21714	NA
gene12322	NA	NA	NA	gene12322
gene16048	NA	NA	NA	gene16048
gene17256	NA	NA	NA	gene17256
gene25348	NA	gene25348	NA	NA
gene9137	NA	gene9137	NA	gene9137
gene6863	gene6863	NA	NA	NA
ONT.3856	NA	ONT.3856	NA	ONT.3856
gene20711	NA	gene20711	NA	gene20711
gene22058	NA	gene22058	NA	gene22058
gene12715	NA	gene12715	NA	gene12715
gene14802	NA	gene14802	NA	gene14802
gene14238	NA	gene14238	gene14238	gene14238
ONT.11411	ONT.11411	ONT.11411	ONT.11411	ONT.11411
gene9937	NA	gene9937	NA	gene9937
gene12818	NA	gene12818	NA	gene12818
gene9331	NA	NA	NA	gene9331
gene12537	NA	NA	NA	gene12537
gene5858	NA	gene5858	NA	gene5858
ONT.5708	NA	NA	NA	ONT.5708
gene8492	NA	NA	NA	gene8492
gene28529	NA	gene28529	NA	gene28529
gene2456	NA	gene2456	NA	gene2456
gene524	gene524	NA	NA	gene524
gene2766	NA	gene2766	NA	gene2766
gene30252	NA	gene30252	NA	gene30252
gene30130	NA	gene30130	NA	gene30130
gene25797	NA	gene25797	NA	gene25797
gene21154	NA	NA	NA	gene21154
gene25872	NA	gene25872	NA	gene25872
gene3612	NA	NA	gene3612	NA
gene26887	NA	NA	NA	gene26887
gene28804	NA	gene28804	NA	gene28804
gene19287	NA	NA	NA	gene19287
gene25129	NA	gene25129	NA	gene25129
gene8527	NA	NA	NA	gene8527
gene1746	NA	gene1746	NA	NA
gene17916	NA	gene17916	NA	NA
gene5176	NA	gene5176	NA	gene5176
gene9514	NA	NA	NA	gene9514
gene22428	NA	NA	gene22428	NA
gene8081	NA	gene8081	NA	gene8081
gene9034	NA	NA	NA	gene9034
gene9595	gene9595	gene9595	gene9595	NA
gene5299	NA	gene5299	NA	NA
gene6637	NA	gene6637	NA	gene6637
gene23829	NA	NA	NA	gene23829
gene24128	NA	gene24128	NA	gene24128
gene3736	NA	NA	NA	gene3736
gene20034	NA	gene20034	NA	gene20034
gene4707	NA	NA	NA	gene4707
gene27290	NA	NA	NA	gene27290
gene12247	NA	gene12247	NA	NA
gene14765	gene14765	NA	NA	gene14765
gene18572	NA	gene18572	NA	gene18572
gene1633	NA	NA	NA	gene1633
gene21838	NA	gene21838	NA	gene21838
gene24543	NA	NA	NA	gene24543
ONT.3834	NA	NA	NA	ONT.3834
gene29587	NA	NA	NA	gene29587
gene9343	NA	gene9343	NA	gene9343
gene7079	NA	gene7079	NA	gene7079
ONT.9932	NA	NA	NA	ONT.9932
gene24835	NA	gene24835	NA	gene24835
gene7011	NA	gene7011	gene7011	gene7011
gene5671	NA	NA	NA	gene5671
gene9396	NA	NA	NA	gene9396
gene5080	gene5080	gene5080	gene5080	gene5080
gene5183	NA	NA	NA	gene5183
gene30573	NA	gene30573	NA	gene30573
gene11131	NA	gene11131	NA	gene11131
gene2381	NA	gene2381	NA	NA
gene27060	NA	NA	NA	gene27060
ONT.10172	NA	NA	NA	ONT.10172
gene25886	NA	NA	NA	gene25886
gene9484	NA	NA	NA	gene9484
gene24717	NA	NA	NA	gene24717
gene6939	gene6939	NA	NA	NA
gene4612	NA	NA	NA	gene4612
gene23717	NA	NA	NA	gene23717
gene24087	NA	gene24087	NA	NA
gene6015	NA	gene6015	NA	NA
gene142	NA	gene142	NA	gene142
gene4514	NA	NA	NA	gene4514
gene20897	NA	NA	NA	gene20897
gene16601	NA	NA	gene16601	gene16601
gene25944	NA	NA	NA	gene25944
gene9469	NA	gene9469	NA	NA
gene17366	NA	gene17366	gene17366	gene17366
gene5148	NA	gene5148	NA	gene5148
gene9151	NA	gene9151	gene9151	gene9151
gene1559	NA	gene1559	NA	gene1559
ONT.9320	NA	NA	NA	ONT.9320
gene413	NA	NA	NA	gene413
gene10672	NA	NA	NA	gene10672
gene11866	NA	gene11866	NA	gene11866
gene5688	NA	NA	NA	gene5688
gene19354	NA	gene19354	NA	gene19354
gene11880	NA	NA	NA	gene11880
gene20630	NA	NA	NA	gene20630
gene24131	gene24131	NA	gene24131	NA
gene20739	NA	NA	NA	gene20739
gene14691	gene14691	NA	gene14691	NA
gene2976	NA	NA	NA	gene2976
gene1345	NA	gene1345	NA	gene1345
gene7103	NA	NA	NA	gene7103
ONT.2903	NA	ONT.2903	NA	ONT.2903
gene6369	NA	NA	NA	gene6369
gene16879	NA	gene16879	gene16879	gene16879
gene17420	NA	gene17420	NA	gene17420
gene11139	NA	NA	NA	gene11139
gene4805	NA	gene4805	NA	gene4805
gene30511	NA	NA	NA	gene30511
gene1267	NA	NA	NA	gene1267
gene6014	gene6014	gene6014	NA	gene6014
gene31044	NA	NA	NA	gene31044
gene16205	NA	NA	NA	gene16205
gene1648	NA	NA	NA	gene1648
gene9850	gene9850	gene9850	NA	gene9850
gene8956	NA	gene8956	NA	gene8956
gene11629	NA	NA	NA	gene11629
gene13558	NA	gene13558	NA	gene13558
gene9255	NA	NA	NA	gene9255
gene7314	NA	NA	NA	gene7314
gene26058	NA	gene26058	NA	NA
gene3189	NA	NA	NA	gene3189
ONT.11357	ONT.11357	NA	ONT.11357	ONT.11357
gene11930	NA	NA	NA	gene11930
gene1756	NA	gene1756	NA	gene1756
gene22179	NA	gene22179	NA	gene22179
gene8903	NA	NA	NA	gene8903
gene12680	NA	NA	NA	gene12680
gene25299	NA	gene25299	NA	gene25299
gene8110	NA	NA	gene8110	NA
gene10669	NA	gene10669	NA	gene10669
gene6247	NA	NA	NA	gene6247
gene3140	NA	NA	NA	gene3140
gene8843	gene8843	gene8843	gene8843	gene8843
gene20558	NA	NA	NA	gene20558
gene28978	NA	NA	NA	gene28978
gene25206	NA	gene25206	NA	gene25206
gene17312	NA	NA	NA	gene17312
gene25436	NA	gene25436	gene25436	gene25436
gene12569	NA	gene12569	NA	gene12569
gene1578	NA	NA	NA	gene1578
gene2032	NA	NA	NA	gene2032
ONT.8482	ONT.8482	ONT.8482	NA	ONT.8482
gene9084	NA	gene9084	NA	gene9084
gene8497	NA	gene8497	NA	gene8497
gene21285	NA	NA	NA	gene21285
gene24017	NA	gene24017	NA	gene24017
gene11550	NA	gene11550	NA	gene11550
gene3875	NA	NA	gene3875	gene3875
gene15991	NA	NA	NA	gene15991
gene26273	NA	gene26273	NA	gene26273
gene12541	NA	gene12541	NA	gene12541
gene17728	NA	gene17728	NA	gene17728
gene15465	NA	gene15465	NA	gene15465
gene3340	NA	NA	NA	gene3340
gene8757	gene8757	NA	gene8757	NA
gene23173	NA	gene23173	NA	gene23173
gene15493	NA	gene15493	NA	NA
gene17651	gene17651	gene17651	NA	gene17651
ONT.7481	NA	NA	NA	ONT.7481
gene3040	NA	NA	NA	gene3040
gene19484	NA	NA	gene19484	NA
gene30494	NA	gene30494	NA	NA
gene17879	NA	gene17879	NA	gene17879
gene19753	NA	gene19753	NA	gene19753
gene7019	NA	NA	NA	gene7019
gene23481	NA	gene23481	NA	gene23481
gene12967	NA	gene12967	NA	gene12967
gene15471	NA	NA	NA	gene15471
gene6501	NA	NA	NA	gene6501
gene12487	gene12487	NA	NA	gene12487
gene30040	gene30040	NA	gene30040	NA
gene20302	NA	NA	NA	gene20302
gene5567	NA	NA	NA	gene5567
gene12015	NA	NA	gene12015	gene12015
gene28434	NA	NA	NA	gene28434
gene17963	NA	NA	NA	gene17963
gene19703	NA	NA	NA	gene19703
gene691	gene691	NA	gene691	NA
gene12348	NA	NA	NA	gene12348
gene17794	NA	NA	NA	gene17794
gene25566	NA	NA	NA	gene25566
gene2883	NA	NA	NA	gene2883
gene269	NA	NA	NA	gene269
gene16355	NA	gene16355	NA	gene16355
gene28096	NA	NA	NA	gene28096
gene11537	NA	NA	NA	gene11537
gene17545	NA	NA	NA	gene17545
gene12895	NA	NA	NA	gene12895
gene10170	NA	gene10170	NA	NA
gene23563	NA	gene23563	gene23563	gene23563
gene22543	NA	gene22543	NA	gene22543
gene8338	gene8338	gene8338	gene8338	NA
gene11493	NA	NA	NA	gene11493
gene23876	NA	gene23876	NA	gene23876
gene4283	NA	gene4283	NA	gene4283
ONT.6903	ONT.6903	NA	ONT.6903	NA
gene21476	NA	gene21476	NA	gene21476
gene28864	gene28864	NA	NA	gene28864
gene8643	NA	NA	NA	gene8643
gene30119	NA	gene30119	NA	gene30119
gene27937	NA	gene27937	NA	NA
gene20784	NA	gene20784	NA	gene20784
gene14948	NA	NA	gene14948	NA
ONT.2667	ONT.2667	ONT.2667	NA	NA
gene15616	NA	NA	NA	gene15616
gene12301	NA	gene12301	NA	gene12301
gene24236	NA	NA	NA	gene24236
gene7202	NA	gene7202	NA	gene7202
ONT.447	NA	ONT.447	NA	NA
gene23490	NA	NA	gene23490	gene23490
gene28876	NA	NA	NA	gene28876
gene26968	NA	NA	NA	gene26968
gene17635	NA	NA	gene17635	gene17635
gene24424	NA	NA	NA	gene24424
gene9003	NA	gene9003	NA	gene9003
gene21540	NA	gene21540	NA	NA
gene9803	NA	gene9803	NA	gene9803
gene16167	NA	NA	NA	gene16167
gene3047	NA	NA	NA	gene3047
gene21155	NA	NA	NA	gene21155
gene17848	NA	NA	NA	gene17848
gene6808	NA	NA	NA	gene6808
ONT.448	NA	NA	NA	ONT.448
gene22028	NA	NA	NA	gene22028
gene12136	NA	gene12136	gene12136	NA
gene6463	NA	gene6463	NA	gene6463
gene4226	NA	NA	NA	gene4226
gene6612	NA	gene6612	NA	gene6612
gene3632	NA	NA	NA	gene3632
gene28297	NA	gene28297	gene28297	gene28297
gene27545	NA	NA	NA	gene27545
gene2545	NA	NA	gene2545	NA
ONT.345	ONT.345	NA	NA	NA
gene25956	gene25956	NA	NA	gene25956
gene19884	NA	NA	NA	gene19884
gene26638	NA	NA	NA	gene26638
gene21628	NA	NA	NA	gene21628
gene17189	NA	NA	NA	gene17189
gene16216	NA	gene16216	NA	gene16216
gene11359	NA	gene11359	NA	gene11359
gene27829	NA	NA	NA	gene27829
gene26430	NA	gene26430	NA	gene26430
gene15360	NA	NA	NA	gene15360
gene23271	NA	NA	NA	gene23271
ONT.12370	NA	NA	NA	ONT.12370
gene28130	NA	NA	NA	gene28130
gene8184	NA	gene8184	NA	gene8184
gene21275	NA	NA	NA	gene21275
gene21845	gene21845	NA	gene21845	NA
gene6388	NA	NA	NA	gene6388
gene12097	NA	NA	NA	gene12097
gene19133	NA	gene19133	gene19133	gene19133
gene18463	NA	NA	NA	gene18463
gene13978	NA	NA	NA	gene13978
gene4746	gene4746	NA	gene4746	NA
gene28380	gene28380	NA	NA	gene28380
gene23784	NA	gene23784	NA	gene23784
gene6683	NA	gene6683	NA	gene6683
gene2041	NA	gene2041	NA	gene2041
gene23400	NA	NA	NA	gene23400
gene28895	NA	gene28895	NA	NA
gene7235	NA	gene7235	NA	gene7235
gene29657	NA	gene29657	gene29657	gene29657
gene28402	NA	NA	gene28402	gene28402
gene6102	NA	gene6102	NA	gene6102
gene19617	NA	gene19617	NA	NA
gene5231	NA	gene5231	NA	gene5231
gene22438	NA	NA	NA	gene22438
gene25796	NA	gene25796	NA	gene25796
gene30663	NA	gene30663	NA	gene30663
gene29725	NA	gene29725	NA	NA
gene5964	NA	gene5964	NA	gene5964
gene12768	NA	gene12768	NA	gene12768
gene4341	NA	NA	gene4341	NA
ONT.2708	NA	ONT.2708	NA	ONT.2708
gene2691	NA	NA	NA	gene2691
gene26467	NA	NA	NA	gene26467
gene13986	NA	gene13986	NA	NA
gene4469	NA	gene4469	NA	NA
gene26391	NA	gene26391	NA	gene26391
ONT.12339	NA	ONT.12339	NA	NA
gene21721	NA	NA	NA	gene21721
gene20013	NA	NA	NA	gene20013
gene12083	NA	NA	NA	gene12083
gene6734	NA	gene6734	NA	gene6734
ONT.8462	NA	NA	ONT.8462	ONT.8462
gene23590	NA	gene23590	gene23590	gene23590
gene23035	NA	NA	NA	gene23035
gene20579	NA	NA	NA	gene20579
gene22607	gene22607	NA	gene22607	NA
gene4566	NA	gene4566	NA	gene4566
gene24190	NA	gene24190	NA	gene24190
gene29979	NA	NA	NA	gene29979
gene18828	NA	gene18828	NA	gene18828
gene12894	NA	NA	NA	gene12894
gene11444	NA	gene11444	NA	gene11444
gene6741	NA	NA	NA	gene6741
gene9727	NA	gene9727	NA	gene9727
gene21292	NA	gene21292	gene21292	gene21292
gene19260	NA	NA	NA	gene19260
gene4361	NA	NA	NA	gene4361
gene19245	gene19245	gene19245	NA	gene19245
gene28077	NA	gene28077	NA	gene28077
gene3161	gene3161	NA	gene3161	gene3161
gene17162	NA	gene17162	NA	gene17162
gene13441	NA	NA	NA	gene13441
ONT.8715	ONT.8715	NA	ONT.8715	ONT.8715
gene13169	NA	gene13169	NA	gene13169
gene10975	NA	gene10975	NA	gene10975
gene11615	NA	gene11615	NA	gene11615
gene10364	NA	gene10364	NA	gene10364
gene30572	NA	NA	gene30572	NA
gene11236	NA	gene11236	NA	gene11236
gene29736	NA	NA	gene29736	NA
gene18316	NA	NA	NA	gene18316
gene25257	NA	gene25257	NA	gene25257
gene25435	NA	gene25435	NA	gene25435
ONT.8820	ONT.8820	ONT.8820	ONT.8820	ONT.8820
gene1709	NA	NA	NA	gene1709
gene11832	gene11832	NA	gene11832	NA
gene28160	gene28160	NA	NA	gene28160
gene28429	NA	gene28429	NA	gene28429
gene6584	NA	NA	NA	gene6584
gene5908	NA	gene5908	NA	gene5908
gene21671	NA	gene21671	NA	NA
gene2417	NA	NA	NA	gene2417
gene8708	NA	gene8708	gene8708	gene8708
ONT.2006	ONT.2006	NA	ONT.2006	NA
gene14918	NA	NA	NA	gene14918
gene16664	NA	NA	NA	gene16664
gene2528	NA	gene2528	NA	gene2528
gene14715	gene14715	gene14715	gene14715	gene14715
ONT.2673	NA	NA	NA	ONT.2673
gene20118	NA	NA	NA	gene20118
gene12694	NA	NA	NA	gene12694
gene12174	NA	NA	NA	gene12174
gene23702	NA	gene23702	NA	NA
gene10084	NA	gene10084	NA	gene10084
gene6356	NA	NA	NA	gene6356
gene30236	NA	NA	NA	gene30236
gene22356	NA	gene22356	NA	gene22356
gene9112	NA	gene9112	NA	gene9112
gene16830	NA	gene16830	NA	gene16830
gene29934	NA	NA	NA	gene29934
gene17715	NA	gene17715	NA	gene17715
gene30947	NA	gene30947	NA	gene30947
ONT.4358	ONT.4358	NA	ONT.4358	NA
gene17820	NA	gene17820	NA	NA
gene1988	NA	NA	NA	gene1988
gene21243	NA	NA	NA	gene21243
gene21875	NA	NA	NA	gene21875
gene17431	NA	gene17431	NA	gene17431
gene23326	NA	NA	NA	gene23326
gene25314	NA	NA	NA	gene25314
gene4587	NA	gene4587	NA	gene4587
gene20998	NA	gene20998	NA	gene20998
gene25044	NA	gene25044	NA	gene25044
gene19118	NA	gene19118	NA	gene19118
gene9761	NA	gene9761	NA	gene9761
gene20894	NA	gene20894	NA	gene20894
gene22259	NA	NA	NA	gene22259
gene25787	NA	NA	NA	gene25787
gene5004	NA	gene5004	NA	NA
gene12132	NA	NA	NA	gene12132
ONT.6963	NA	NA	ONT.6963	NA
gene20001	NA	NA	NA	gene20001
ONT.1519	NA	NA	NA	ONT.1519
gene14667	NA	gene14667	gene14667	gene14667
gene13756	NA	NA	NA	gene13756
gene3420	NA	NA	NA	gene3420
gene29890	NA	NA	gene29890	NA
ONT.355	NA	NA	NA	ONT.355
gene28236	NA	gene28236	NA	gene28236
gene19585	NA	gene19585	NA	gene19585
gene14733	gene14733	NA	NA	gene14733
ONT.14159	NA	NA	NA	ONT.14159
gene13763	NA	NA	NA	gene13763
gene13768	NA	gene13768	NA	gene13768
gene17693	NA	gene17693	NA	gene17693
ONT.12261	NA	ONT.12261	NA	ONT.12261
gene23460	gene23460	NA	gene23460	NA
gene2663	NA	gene2663	NA	gene2663
gene29494	NA	gene29494	NA	gene29494
gene5518	NA	NA	NA	gene5518
gene5463	NA	gene5463	gene5463	gene5463
gene28857	NA	gene28857	gene28857	gene28857
gene28309	NA	NA	gene28309	gene28309
gene5811	NA	gene5811	NA	gene5811
gene23368	NA	gene23368	NA	gene23368
gene18925	NA	NA	NA	gene18925
gene24006	NA	gene24006	NA	gene24006
gene14578	NA	gene14578	NA	gene14578
gene462	NA	gene462	gene462	gene462
gene2933	NA	NA	NA	gene2933
gene1751	NA	NA	NA	gene1751
gene29342	NA	NA	NA	gene29342
gene15219	gene15219	gene15219	NA	gene15219
gene21199	NA	NA	NA	gene21199
gene3147	NA	gene3147	NA	gene3147
gene20987	NA	NA	NA	gene20987
gene6944	NA	NA	NA	gene6944
gene25623	NA	NA	NA	gene25623
gene9683	NA	gene9683	NA	gene9683
gene17509	gene17509	NA	NA	gene17509
gene3969	NA	NA	NA	gene3969
gene18512	NA	NA	gene18512	NA
gene29740	NA	NA	NA	gene29740
gene8762	gene8762	NA	NA	gene8762
gene29002	NA	gene29002	NA	gene29002
gene4848	NA	NA	NA	gene4848
gene13155	NA	gene13155	NA	gene13155
gene26874	gene26874	NA	NA	NA
gene12179	NA	gene12179	NA	gene12179
gene2581	NA	NA	NA	gene2581
gene1526	NA	NA	gene1526	gene1526
gene29848	NA	gene29848	gene29848	gene29848
gene6094	gene6094	gene6094	NA	gene6094
gene21618	NA	gene21618	gene21618	gene21618
gene15197	gene15197	NA	NA	gene15197
gene2075	NA	gene2075	NA	gene2075
gene1219	NA	gene1219	NA	gene1219
gene28035	NA	gene28035	NA	gene28035
gene9611	NA	NA	NA	gene9611
gene10293	gene10293	NA	NA	NA
gene23112	NA	gene23112	NA	gene23112
gene15406	NA	gene15406	gene15406	gene15406
gene17236	gene17236	gene17236	NA	gene17236
gene17217	NA	gene17217	NA	gene17217
gene8328	gene8328	NA	NA	gene8328
gene9101	NA	NA	NA	gene9101
ONT.11313	NA	NA	ONT.11313	ONT.11313
gene24495	NA	gene24495	NA	gene24495
gene6549	NA	NA	NA	gene6549
gene11049	NA	NA	NA	gene11049
gene9251	gene9251	gene9251	NA	gene9251
gene11990	NA	NA	NA	gene11990
gene28922	gene28922	gene28922	gene28922	NA
gene12880	NA	gene12880	NA	gene12880
gene13869	NA	NA	NA	gene13869
gene2335	gene2335	NA	NA	NA
gene7101	gene7101	NA	gene7101	NA
gene12138	NA	gene12138	NA	gene12138
gene3003	NA	NA	NA	gene3003
gene18467	NA	NA	NA	gene18467
gene4837	NA	gene4837	NA	gene4837
gene11848	NA	NA	NA	gene11848
gene25083	NA	NA	NA	gene25083
gene24031	NA	gene24031	NA	gene24031
gene5616	NA	gene5616	NA	gene5616
gene21619	NA	gene21619	NA	gene21619
gene23131	NA	gene23131	NA	gene23131
gene28951	NA	NA	NA	gene28951
gene11653	NA	gene11653	NA	gene11653
gene18354	NA	NA	NA	gene18354
gene5465	NA	gene5465	NA	gene5465
gene8158	NA	gene8158	NA	gene8158
gene19785	gene19785	gene19785	NA	NA
gene20213	NA	NA	NA	gene20213
gene21226	NA	NA	NA	gene21226
gene25729	NA	gene25729	NA	NA
gene3054	NA	gene3054	NA	gene3054
gene5503	NA	gene5503	NA	gene5503
gene21259	gene21259	NA	NA	NA
gene28747	NA	NA	NA	gene28747
gene21373	NA	gene21373	NA	gene21373
gene12263	NA	NA	NA	gene12263
gene23842	NA	NA	NA	gene23842
gene9829	NA	gene9829	NA	gene9829
gene27205	NA	NA	NA	gene27205
gene27796	NA	NA	NA	gene27796
gene16080	NA	gene16080	NA	NA
gene21465	NA	gene21465	NA	gene21465
gene10076	NA	NA	NA	gene10076
gene5135	NA	NA	NA	gene5135
gene20361	gene20361	gene20361	NA	NA
gene11965	NA	NA	gene11965	gene11965
gene29955	NA	NA	NA	gene29955
gene29998	NA	gene29998	NA	gene29998
gene9444	NA	gene9444	NA	gene9444
gene25690	NA	gene25690	NA	NA
gene28260	NA	NA	gene28260	NA
gene25700	NA	NA	NA	gene25700
gene12758	NA	NA	NA	gene12758
ONT.14004	NA	ONT.14004	NA	ONT.14004
ONT.10253	ONT.10253	NA	ONT.10253	NA
ONT.11689	ONT.11689	NA	ONT.11689	NA
gene19139	NA	gene19139	NA	NA
gene25925	NA	NA	NA	gene25925
gene28732	NA	gene28732	NA	gene28732
ONT.3200	NA	NA	NA	ONT.3200
gene14779	NA	gene14779	NA	gene14779
gene20334	NA	NA	NA	gene20334
gene15990	NA	gene15990	NA	gene15990
gene385	NA	gene385	NA	gene385
gene21401	NA	NA	gene21401	gene21401
gene17633	NA	NA	NA	gene17633
gene30973	NA	gene30973	NA	NA
gene26814	NA	NA	NA	gene26814
gene7222	NA	NA	NA	gene7222
ONT.315	NA	NA	NA	ONT.315
gene3052	NA	gene3052	NA	gene3052
gene8856	gene8856	NA	NA	gene8856
ONT.12399	ONT.12399	ONT.12399	NA	ONT.12399
gene1675	NA	gene1675	NA	gene1675
gene28403	NA	gene28403	NA	gene28403
gene8779	gene8779	NA	NA	NA
gene30607	NA	gene30607	NA	gene30607
gene17107	NA	NA	NA	gene17107
gene6324	NA	NA	NA	gene6324
gene24514	NA	gene24514	NA	gene24514
gene16740	NA	NA	NA	gene16740
gene10400	NA	NA	NA	gene10400
gene22250	NA	NA	NA	gene22250
gene23023	NA	NA	NA	gene23023
gene20754	NA	gene20754	NA	gene20754
gene24817	NA	gene24817	NA	gene24817
gene16217	NA	gene16217	NA	NA
gene22424	NA	gene22424	NA	gene22424
gene27045	NA	gene27045	NA	gene27045
ONT.14950	NA	ONT.14950	NA	ONT.14950
gene21454	NA	NA	gene21454	gene21454
gene9161	NA	NA	gene9161	NA
gene1686	NA	NA	NA	gene1686
gene6213	NA	NA	gene6213	gene6213
gene22125	NA	gene22125	NA	gene22125
gene17538	NA	gene17538	NA	gene17538
gene12142	NA	gene12142	NA	gene12142
gene28793	NA	gene28793	NA	gene28793
gene13976	NA	NA	NA	gene13976
gene16470	NA	gene16470	NA	gene16470
gene471	NA	gene471	gene471	gene471
gene2127	NA	NA	NA	gene2127
gene5423	NA	gene5423	gene5423	gene5423
gene21452	NA	NA	NA	gene21452
gene6005	NA	NA	NA	gene6005
gene17819	NA	gene17819	NA	gene17819
gene12955	NA	gene12955	NA	gene12955
gene29029	NA	gene29029	NA	gene29029
gene14468	NA	NA	gene14468	gene14468
gene2085	NA	gene2085	NA	gene2085
ONT.5860	ONT.5860	NA	ONT.5860	NA
gene5396	NA	NA	NA	gene5396
gene29111	NA	NA	NA	gene29111
ONT.4322	NA	NA	NA	ONT.4322
gene7806	NA	gene7806	NA	gene7806
gene4726	NA	NA	NA	gene4726
gene19184	NA	NA	NA	gene19184
gene9952	NA	NA	NA	gene9952
gene5603	NA	NA	NA	gene5603
ONT.12272	NA	NA	ONT.12272	NA
gene12123	NA	NA	NA	gene12123
gene7389	NA	gene7389	NA	gene7389
gene25637	NA	NA	NA	gene25637
gene21690	NA	gene21690	NA	gene21690
gene26248	NA	NA	NA	gene26248
gene2847	NA	NA	gene2847	gene2847
gene27012	NA	gene27012	NA	gene27012
gene21613	gene21613	gene21613	gene21613	NA
gene29060	NA	NA	NA	gene29060
gene5065	NA	gene5065	NA	gene5065
gene28443	NA	gene28443	NA	NA
gene2477	NA	NA	NA	gene2477
gene27831	gene27831	NA	NA	NA
gene16956	gene16956	NA	NA	gene16956
gene1580	NA	gene1580	NA	gene1580
gene1690	NA	gene1690	NA	gene1690
ONT.8309	NA	NA	NA	ONT.8309
gene16826	NA	gene16826	NA	gene16826
gene12362	NA	NA	NA	gene12362
gene2578	NA	gene2578	NA	gene2578
gene25020	NA	gene25020	NA	gene25020
gene10301	gene10301	NA	gene10301	NA
ONT.7424	ONT.7424	ONT.7424	NA	NA
ONT.7587	NA	ONT.7587	ONT.7587	NA
gene3974	gene3974	gene3974	NA	gene3974
gene23739	NA	NA	NA	gene23739
gene3396	NA	NA	NA	gene3396
gene2448	NA	gene2448	NA	gene2448
gene11481	NA	gene11481	NA	gene11481
gene2588	NA	gene2588	NA	gene2588
gene19027	NA	NA	NA	gene19027
gene23852	NA	NA	NA	gene23852
gene13330	NA	gene13330	NA	gene13330
gene17443	gene17443	NA	gene17443	NA
gene59	NA	gene59	NA	gene59
gene19447	NA	gene19447	gene19447	gene19447
gene30375	NA	NA	NA	gene30375
gene24639	NA	gene24639	NA	gene24639
gene1397	gene1397	gene1397	NA	gene1397
gene6665	NA	NA	NA	gene6665
gene24428	NA	NA	gene24428	NA
gene17313	NA	NA	NA	gene17313
gene19759	gene19759	NA	NA	NA
gene25366	NA	gene25366	NA	gene25366
gene20198	NA	NA	NA	gene20198
gene22249	NA	gene22249	NA	gene22249
gene2968	NA	gene2968	NA	gene2968
gene19130	NA	gene19130	NA	gene19130
gene25638	NA	NA	NA	gene25638
gene18016	NA	NA	NA	gene18016
gene18013	NA	NA	NA	gene18013
gene22061	NA	gene22061	NA	gene22061
gene19927	NA	gene19927	NA	gene19927
gene18773	NA	gene18773	NA	NA
gene30100	gene30100	gene30100	NA	gene30100
gene28126	NA	gene28126	NA	gene28126
gene15690	NA	gene15690	NA	gene15690
gene4592	NA	NA	gene4592	gene4592
gene23809	NA	NA	gene23809	gene23809
gene21344	NA	gene21344	NA	gene21344
ONT.2454	NA	ONT.2454	NA	NA
gene9633	NA	gene9633	NA	gene9633
gene2134	NA	NA	NA	gene2134
gene29997	NA	NA	NA	gene29997
gene16717	NA	NA	NA	gene16717
gene1427	NA	NA	NA	gene1427
gene23727	NA	gene23727	NA	gene23727
gene10197	NA	gene10197	NA	gene10197
gene9351	NA	gene9351	NA	gene9351
gene11229	NA	NA	NA	gene11229
ONT.2417	ONT.2417	NA	ONT.2417	NA
gene2800	NA	NA	NA	gene2800
gene7878	NA	gene7878	NA	gene7878
gene9909	NA	NA	NA	gene9909
gene20708	NA	NA	NA	gene20708
gene25203	NA	NA	gene25203	NA
gene4967	NA	NA	gene4967	NA
gene2771	NA	gene2771	NA	gene2771
gene28945	NA	gene28945	NA	gene28945
gene14396	NA	NA	NA	gene14396
gene7804	NA	gene7804	NA	gene7804
gene14239	gene14239	gene14239	NA	gene14239
gene13152	NA	NA	NA	gene13152
gene8057	NA	NA	gene8057	gene8057
gene19031	NA	NA	NA	gene19031
gene3549	NA	gene3549	NA	gene3549
gene15826	gene15826	NA	NA	NA
gene15646	NA	gene15646	NA	gene15646
gene29936	NA	NA	gene29936	NA
gene16674	NA	NA	NA	gene16674
gene13995	gene13995	NA	gene13995	NA
gene16566	NA	gene16566	NA	gene16566
gene12249	NA	gene12249	NA	gene12249
gene6365	gene6365	NA	NA	NA
gene14985	NA	gene14985	NA	gene14985
gene23507	NA	gene23507	NA	gene23507
gene8974	NA	NA	NA	gene8974
gene26236	gene26236	NA	NA	NA
ONT.363	ONT.363	ONT.363	NA	NA
gene28500	NA	gene28500	NA	gene28500
ONT.13728	NA	ONT.13728	NA	ONT.13728
gene5499	NA	gene5499	gene5499	gene5499
gene26621	NA	gene26621	NA	gene26621
gene28719	gene28719	gene28719	NA	gene28719
gene3164	NA	gene3164	NA	gene3164
gene8952	NA	gene8952	NA	gene8952
gene7065	NA	NA	NA	gene7065
gene20035	gene20035	NA	gene20035	NA
gene29011	NA	NA	NA	gene29011
gene5225	NA	NA	NA	gene5225
gene12875	NA	NA	NA	gene12875
gene1677	NA	NA	NA	gene1677
gene24274	NA	NA	NA	gene24274
ONT.1095	NA	NA	NA	ONT.1095
gene20731	NA	gene20731	NA	gene20731
gene31045	NA	gene31045	NA	gene31045
gene4465	NA	gene4465	NA	gene4465
gene29963	NA	gene29963	NA	gene29963
gene24295	gene24295	NA	NA	NA
gene28420	NA	NA	NA	gene28420
gene27765	NA	NA	NA	gene27765
gene12651	NA	gene12651	NA	gene12651
gene12876	gene12876	gene12876	NA	gene12876
gene1477	NA	NA	NA	gene1477
ONT.3886	NA	NA	NA	ONT.3886
gene12706	NA	NA	NA	gene12706
gene2186	NA	gene2186	NA	gene2186
gene26744	NA	NA	gene26744	gene26744
ONT.6952	ONT.6952	ONT.6952	ONT.6952	NA
gene12730	NA	gene12730	NA	NA
gene15207	NA	NA	NA	gene15207
ONT.7514	NA	NA	NA	ONT.7514
gene6865	gene6865	gene6865	NA	gene6865
gene19095	NA	NA	NA	gene19095
gene21206	NA	NA	NA	gene21206
gene21639	NA	NA	NA	gene21639
gene26125	NA	NA	NA	gene26125
gene16522	NA	NA	NA	gene16522
gene26815	NA	NA	NA	gene26815
gene4702	NA	gene4702	NA	gene4702
gene27398	NA	gene27398	NA	gene27398
gene14876	gene14876	NA	NA	gene14876
gene23074	NA	NA	gene23074	gene23074
gene4871	NA	gene4871	NA	NA
gene7490	gene7490	gene7490	gene7490	NA
gene30132	NA	gene30132	NA	gene30132
gene3802	NA	NA	NA	gene3802
gene8485	gene8485	NA	NA	NA
gene27944	gene27944	NA	NA	gene27944
gene9700	NA	NA	NA	gene9700
gene16610	NA	NA	NA	gene16610
gene17658	NA	NA	NA	gene17658
ONT.3022	NA	NA	NA	ONT.3022
gene12478	gene12478	gene12478	NA	gene12478
gene26960	gene26960	gene26960	gene26960	gene26960
gene19647	NA	gene19647	NA	gene19647
gene2846	NA	NA	NA	gene2846
ONT.6759	ONT.6759	ONT.6759	NA	NA
gene8409	NA	NA	NA	gene8409
gene24084	NA	NA	NA	gene24084
gene15593	NA	NA	NA	gene15593
gene18686	NA	gene18686	NA	gene18686
gene19215	NA	NA	NA	gene19215
gene29154	NA	NA	NA	gene29154
ONT.5435	NA	NA	NA	ONT.5435
gene23643	gene23643	NA	NA	NA
gene2962	NA	gene2962	NA	gene2962
gene15921	NA	NA	NA	gene15921
gene27978	NA	gene27978	NA	gene27978
gene4610	NA	NA	NA	gene4610
gene1935	NA	NA	NA	gene1935
gene17649	gene17649	gene17649	NA	gene17649
gene1596	NA	gene1596	NA	gene1596
ONT.3962	NA	ONT.3962	NA	NA
gene8780	gene8780	NA	gene8780	NA
gene8552	NA	NA	NA	gene8552
gene26654	NA	gene26654	NA	gene26654
gene494	NA	gene494	NA	gene494
gene11812	NA	NA	NA	gene11812
gene6334	NA	gene6334	NA	gene6334
gene3776	NA	gene3776	NA	NA
gene1940	NA	gene1940	NA	gene1940
gene14996	NA	NA	NA	gene14996
gene17205	NA	gene17205	NA	gene17205
gene2319	NA	NA	gene2319	gene2319
gene2531	NA	gene2531	NA	gene2531
gene8543	NA	NA	NA	gene8543
gene11823	NA	gene11823	NA	gene11823
gene23309	NA	gene23309	NA	NA
gene17512	NA	NA	gene17512	NA
gene26871	NA	NA	NA	gene26871
gene13797	NA	gene13797	NA	gene13797
gene26616	NA	gene26616	NA	gene26616
gene11681	NA	gene11681	gene11681	gene11681
gene7627	NA	NA	NA	gene7627
gene9313	NA	NA	gene9313	NA
gene18506	NA	NA	NA	gene18506
ONT.7923	NA	NA	ONT.7923	ONT.7923
gene20857	NA	gene20857	NA	gene20857
ONT.12008	NA	NA	NA	ONT.12008
gene1852	NA	gene1852	NA	NA
gene3796	NA	gene3796	NA	gene3796
ONT.4151	NA	ONT.4151	NA	ONT.4151
gene9480	NA	NA	NA	gene9480
gene6712	NA	gene6712	NA	gene6712
gene13273	NA	NA	gene13273	gene13273
gene9579	NA	gene9579	NA	gene9579
gene28206	NA	NA	gene28206	NA
gene5533	gene5533	gene5533	NA	gene5533
gene17691	NA	NA	NA	gene17691
gene1898	NA	gene1898	NA	gene1898
gene19926	NA	NA	NA	gene19926
ONT.12931	NA	NA	ONT.12931	NA
gene16279	NA	gene16279	NA	gene16279
gene16875	NA	gene16875	NA	gene16875
gene8475	NA	NA	NA	gene8475
gene8632	NA	gene8632	gene8632	gene8632
ONT.9002	NA	NA	NA	ONT.9002
gene28552	gene28552	gene28552	gene28552	NA
gene9102	NA	NA	gene9102	NA
ONT.6977	NA	NA	NA	ONT.6977
gene12946	gene12946	NA	NA	gene12946
gene17513	NA	NA	NA	gene17513
gene11707	NA	NA	NA	gene11707
gene18573	NA	NA	NA	gene18573
gene1581	NA	gene1581	NA	gene1581
gene19065	NA	gene19065	NA	gene19065
gene10410	NA	gene10410	NA	gene10410
gene6084	NA	gene6084	NA	gene6084
gene19599	gene19599	gene19599	NA	gene19599
gene2309	NA	gene2309	NA	NA
gene30560	NA	gene30560	NA	gene30560
gene28687	NA	NA	gene28687	NA
gene24108	NA	gene24108	NA	NA
gene4757	NA	gene4757	NA	gene4757
gene2359	NA	gene2359	gene2359	gene2359
gene20797	NA	NA	NA	gene20797
gene6618	NA	gene6618	NA	gene6618
gene6853	NA	NA	NA	gene6853
gene2527	NA	NA	NA	gene2527
gene14966	NA	NA	gene14966	gene14966
gene30263	NA	gene30263	NA	gene30263
ONT.4709	NA	NA	NA	ONT.4709
ONT.14193	NA	NA	NA	ONT.14193
gene11744	NA	gene11744	NA	gene11744
gene25567	NA	NA	gene25567	gene25567
gene1395	NA	gene1395	NA	gene1395
ONT.8714	NA	NA	ONT.8714	NA
gene6892	NA	NA	NA	gene6892
gene1035	NA	gene1035	NA	gene1035
gene20137	NA	gene20137	NA	NA
gene14032	NA	gene14032	NA	gene14032
gene12119	gene12119	NA	gene12119	NA
gene13480	NA	NA	NA	gene13480
ONT.6870	NA	NA	NA	ONT.6870
gene21988	NA	gene21988	NA	gene21988
gene26081	NA	NA	NA	gene26081
gene7132	NA	NA	NA	gene7132
ONT.5859	ONT.5859	NA	ONT.5859	NA
gene4621	NA	gene4621	NA	gene4621
gene6666	NA	gene6666	gene6666	gene6666
gene23888	NA	NA	NA	gene23888
gene11526	NA	gene11526	NA	gene11526
gene18614	NA	gene18614	NA	gene18614
gene27053	NA	NA	NA	gene27053
gene11350	NA	gene11350	NA	gene11350
gene19167	NA	gene19167	NA	gene19167
gene19640	NA	gene19640	NA	gene19640
gene11168	NA	NA	NA	gene11168
gene26238	NA	NA	NA	gene26238
gene9602	NA	NA	NA	gene9602
gene12659	NA	NA	gene12659	gene12659
gene10505	NA	NA	NA	gene10505
gene29211	NA	NA	NA	gene29211
gene28773	gene28773	NA	NA	gene28773
gene3210	NA	NA	NA	gene3210
gene16299	NA	gene16299	NA	gene16299
gene303	NA	gene303	NA	gene303
gene13715	NA	gene13715	NA	gene13715
gene29770	NA	NA	NA	gene29770
gene13286	NA	NA	NA	gene13286
gene16412	NA	NA	NA	gene16412
gene26424	NA	NA	NA	gene26424
gene23810	NA	NA	NA	gene23810
gene21941	NA	NA	NA	gene21941
gene21269	NA	gene21269	NA	gene21269
ONT.9064	NA	NA	NA	ONT.9064
gene23723	NA	NA	gene23723	gene23723
gene26526	NA	NA	NA	gene26526
gene10230	NA	NA	NA	gene10230
gene26483	NA	gene26483	NA	gene26483
ONT.6120	ONT.6120	NA	ONT.6120	NA
gene29006	NA	gene29006	NA	gene29006
gene9760	NA	gene9760	NA	gene9760
gene7715	gene7715	NA	gene7715	NA
gene23423	NA	gene23423	gene23423	gene23423
gene12588	NA	gene12588	NA	gene12588
gene3190	NA	gene3190	NA	gene3190
gene18562	NA	NA	NA	gene18562
gene28716	NA	NA	NA	gene28716
gene30245	NA	gene30245	NA	gene30245
ONT.13559	ONT.13559	NA	NA	ONT.13559
gene28146	gene28146	NA	gene28146	NA
ONT.9884	NA	ONT.9884	NA	ONT.9884
gene17165	NA	gene17165	NA	gene17165
gene1560	NA	NA	NA	gene1560
gene22451	NA	gene22451	NA	gene22451
gene1771	NA	NA	gene1771	NA
gene6670	NA	gene6670	NA	NA
gene12283	gene12283	NA	gene12283	NA
gene1971	NA	gene1971	NA	gene1971
gene28728	NA	NA	NA	gene28728
gene29841	NA	gene29841	NA	gene29841
gene1038	NA	NA	NA	gene1038
gene4324	NA	gene4324	gene4324	gene4324
gene9637	NA	gene9637	NA	gene9637
gene15887	NA	NA	NA	gene15887
gene2496	NA	NA	NA	gene2496
ONT.3937	ONT.3937	NA	NA	NA
gene2184	NA	gene2184	NA	gene2184
gene27655	NA	gene27655	NA	gene27655
gene10828	NA	gene10828	NA	NA
gene18018	gene18018	NA	gene18018	NA
gene2094	NA	NA	NA	gene2094
gene14628	NA	gene14628	NA	gene14628
ONT.6056	NA	NA	NA	ONT.6056
gene13511	NA	NA	NA	gene13511
gene9606	NA	gene9606	NA	gene9606
gene23838	NA	NA	NA	gene23838
gene21966	NA	gene21966	NA	gene21966
gene28686	NA	NA	NA	gene28686
gene19928	NA	gene19928	NA	gene19928
gene13268	NA	gene13268	NA	gene13268
gene6174	gene6174	NA	NA	NA
gene10284	NA	gene10284	gene10284	gene10284
gene11572	NA	gene11572	NA	gene11572
gene20390	NA	gene20390	gene20390	gene20390
gene19930	NA	NA	gene19930	NA
gene20611	NA	gene20611	NA	gene20611
gene7612	NA	NA	NA	gene7612
gene19590	NA	NA	NA	gene19590
gene4501	NA	NA	NA	gene4501
ONT.10417	ONT.10417	NA	ONT.10417	ONT.10417
gene2647	NA	gene2647	NA	gene2647
gene23110	NA	gene23110	NA	gene23110
gene6347	NA	NA	NA	gene6347
gene26292	NA	NA	gene26292	NA
gene29015	NA	NA	NA	gene29015
gene17111	NA	gene17111	gene17111	gene17111
gene14448	NA	NA	NA	gene14448
gene21604	gene21604	NA	NA	gene21604
gene98	gene98	gene98	NA	gene98
gene16495	NA	NA	NA	gene16495
gene5262	gene5262	gene5262	NA	NA
gene23145	NA	NA	gene23145	gene23145
gene12236	NA	NA	NA	gene12236
ONT.6852	ONT.6852	NA	ONT.6852	NA
gene6298	NA	gene6298	NA	NA
gene4549	NA	gene4549	NA	gene4549
gene16906	NA	NA	NA	gene16906
gene13001	gene13001	gene13001	NA	gene13001
gene19495	NA	gene19495	NA	gene19495
gene26105	NA	gene26105	NA	gene26105
gene21870	NA	NA	NA	gene21870
gene13665	NA	gene13665	NA	NA
gene29801	gene29801	NA	gene29801	NA
ONT.9491	ONT.9491	NA	NA	ONT.9491
ONT.686	NA	NA	ONT.686	NA
ONT.5322	NA	ONT.5322	NA	NA
gene5558	NA	gene5558	NA	gene5558
gene1618	NA	NA	NA	gene1618
ONT.14214	ONT.14214	ONT.14214	NA	ONT.14214
gene13011	NA	NA	NA	gene13011
ONT.1635	NA	ONT.1635	NA	ONT.1635
gene21133	NA	gene21133	NA	gene21133
gene9914	NA	gene9914	NA	gene9914
gene9475	NA	gene9475	NA	gene9475
gene14467	NA	gene14467	NA	gene14467
gene6818	NA	NA	NA	gene6818
gene24388	NA	NA	NA	gene24388
gene5953	NA	gene5953	NA	NA
gene12772	NA	NA	NA	gene12772
gene19175	NA	gene19175	NA	gene19175
gene2379	NA	gene2379	NA	gene2379
gene22109	NA	NA	NA	gene22109
ONT.1959	ONT.1959	NA	ONT.1959	NA
gene16689	NA	NA	gene16689	NA
gene15527	NA	gene15527	NA	gene15527
gene13924	NA	NA	NA	gene13924
gene5708	NA	gene5708	NA	gene5708
gene18126	NA	NA	NA	gene18126
gene15982	NA	gene15982	NA	gene15982
gene6908	NA	gene6908	NA	gene6908
gene9742	NA	gene9742	NA	gene9742
gene4890	NA	gene4890	NA	gene4890
gene18625	NA	NA	NA	gene18625
gene9037	gene9037	NA	NA	NA
gene12306	NA	gene12306	gene12306	NA
gene503	gene503	NA	NA	gene503
gene30211	NA	gene30211	NA	NA
gene5955	NA	NA	NA	gene5955
gene14151	NA	gene14151	NA	gene14151
ONT.5977	NA	NA	NA	ONT.5977
gene17555	NA	gene17555	NA	gene17555
gene18207	gene18207	gene18207	NA	gene18207
gene12842	NA	gene12842	NA	gene12842
gene19956	NA	gene19956	NA	gene19956
gene15689	NA	gene15689	NA	gene15689
gene23747	NA	gene23747	NA	gene23747
ONT.1171	NA	ONT.1171	NA	ONT.1171
gene21883	NA	gene21883	NA	gene21883
gene12172	gene12172	gene12172	NA	gene12172
gene9363	NA	NA	NA	gene9363
gene30073	NA	NA	gene30073	gene30073
gene20812	NA	gene20812	NA	NA
ONT.1958	ONT.1958	NA	ONT.1958	NA
gene6693	NA	NA	NA	gene6693
gene20953	NA	NA	NA	gene20953
gene4386	NA	gene4386	NA	gene4386
gene2156	NA	gene2156	NA	gene2156
gene19137	NA	NA	gene19137	gene19137
gene19294	NA	NA	gene19294	gene19294
gene5434	NA	gene5434	gene5434	gene5434
ONT.11482	NA	NA	NA	ONT.11482
gene12076	gene12076	NA	NA	gene12076
gene20802	NA	NA	NA	gene20802
gene12673	NA	NA	NA	gene12673
gene17216	NA	gene17216	NA	gene17216
gene5352	NA	gene5352	NA	gene5352
gene6503	NA	NA	gene6503	NA
gene28701	NA	gene28701	NA	gene28701
gene16339	NA	NA	NA	gene16339
gene24943	NA	gene24943	NA	gene24943
gene18479	NA	gene18479	NA	gene18479
gene17311	NA	gene17311	NA	gene17311
gene12258	gene12258	NA	NA	gene12258
gene17884	NA	gene17884	NA	gene17884
gene4066	NA	gene4066	NA	gene4066
gene14841	NA	gene14841	NA	gene14841
gene14809	NA	gene14809	NA	gene14809
gene7015	NA	NA	gene7015	NA
gene16848	gene16848	NA	NA	gene16848
gene14060	NA	NA	NA	gene14060
gene3490	NA	NA	NA	gene3490
gene12536	NA	gene12536	NA	gene12536
ONT.2254	NA	NA	NA	ONT.2254
gene11946	NA	NA	NA	gene11946
gene21844	NA	NA	NA	gene21844
gene16858	NA	NA	NA	gene16858
gene1772	gene1772	NA	gene1772	NA
ONT.4223	NA	ONT.4223	NA	ONT.4223
gene27915	NA	NA	NA	gene27915
gene29362	NA	NA	NA	gene29362
gene26410	NA	NA	gene26410	gene26410
gene14263	NA	gene14263	NA	gene14263
gene21563	NA	NA	gene21563	gene21563
gene5589	NA	gene5589	NA	gene5589
gene12526	NA	NA	NA	gene12526
gene21361	NA	gene21361	NA	gene21361
gene25808	NA	NA	NA	gene25808
gene19986	gene19986	NA	gene19986	NA
gene3461	NA	NA	gene3461	gene3461
gene21545	NA	gene21545	NA	gene21545
gene17082	NA	NA	NA	gene17082
gene3650	NA	gene3650	NA	gene3650
ONT.6815	ONT.6815	NA	ONT.6815	NA
gene26647	NA	gene26647	NA	gene26647
gene9510	NA	gene9510	NA	gene9510
gene5097	NA	gene5097	NA	gene5097
gene12944	NA	NA	gene12944	gene12944
ONT.12133	ONT.12133	NA	NA	NA
gene26195	NA	NA	NA	gene26195
gene5703	NA	gene5703	NA	NA
gene2537	NA	NA	NA	gene2537
gene17882	NA	NA	NA	gene17882
gene681	NA	NA	gene681	NA
gene14273	NA	gene14273	NA	gene14273
gene7302	NA	gene7302	NA	gene7302
gene26176	NA	gene26176	NA	gene26176
gene19009	NA	NA	NA	gene19009
gene19470	NA	NA	gene19470	gene19470
gene21007	NA	NA	NA	gene21007
gene6770	gene6770	gene6770	NA	gene6770
gene16154	NA	gene16154	gene16154	gene16154
gene20350	NA	NA	gene20350	NA
gene16827	gene16827	gene16827	NA	gene16827
gene30062	gene30062	gene30062	gene30062	gene30062
gene5537	NA	NA	NA	gene5537
gene5079	NA	gene5079	gene5079	gene5079
gene27989	NA	gene27989	NA	gene27989
gene18603	NA	NA	NA	gene18603
gene19342	NA	NA	gene19342	gene19342
gene26924	gene26924	NA	NA	NA
gene18194	NA	gene18194	NA	gene18194
gene30158	NA	gene30158	NA	gene30158
gene8256	NA	gene8256	gene8256	gene8256
gene3576	gene3576	NA	NA	NA
gene19323	NA	NA	NA	gene19323
gene2475	NA	gene2475	NA	gene2475
gene27773	NA	NA	NA	gene27773
gene20939	gene20939	NA	NA	gene20939
gene22620	NA	NA	NA	gene22620
gene23359	NA	NA	NA	gene23359
gene29276	NA	NA	NA	gene29276
gene28189	NA	gene28189	NA	gene28189
gene15480	NA	NA	NA	gene15480
gene2157	NA	gene2157	NA	gene2157
gene13962	NA	gene13962	NA	gene13962
gene24919	NA	NA	NA	gene24919
gene17194	NA	gene17194	NA	gene17194
gene21073	NA	gene21073	NA	gene21073
gene18	NA	NA	NA	gene18
gene20868	NA	gene20868	NA	gene20868
gene8073	NA	NA	NA	gene8073
gene17393	NA	NA	NA	gene17393
gene19749	gene19749	gene19749	NA	gene19749
gene29915	NA	NA	NA	gene29915
gene2416	NA	gene2416	NA	gene2416
gene8863	NA	NA	NA	gene8863
gene8554	NA	NA	NA	gene8554
ONT.947	NA	NA	NA	ONT.947
gene26518	NA	NA	NA	gene26518
ONT.12624	NA	ONT.12624	ONT.12624	NA
gene6805	NA	gene6805	NA	NA
gene465	NA	NA	NA	gene465
gene17237	NA	NA	NA	gene17237
gene6414	NA	NA	NA	gene6414
gene20675	gene20675	gene20675	NA	gene20675
gene8590	NA	gene8590	NA	gene8590
gene21967	NA	NA	NA	gene21967
gene21528	NA	NA	NA	gene21528
gene23976	gene23976	NA	gene23976	NA
gene30154	NA	gene30154	NA	gene30154
gene23086	NA	NA	NA	gene23086
gene15747	NA	NA	NA	gene15747
ONT.11384	ONT.11384	ONT.11384	ONT.11384	NA
gene2988	NA	gene2988	NA	gene2988
gene6532	NA	gene6532	NA	gene6532
gene8038	NA	gene8038	NA	gene8038
gene9220	NA	gene9220	gene9220	gene9220
gene25833	NA	NA	NA	gene25833
ONT.8344	NA	NA	NA	ONT.8344
ONT.3971	NA	NA	NA	ONT.3971
gene15691	NA	gene15691	NA	gene15691
gene24319	gene24319	NA	gene24319	gene24319
gene11936	NA	NA	NA	gene11936
ONT.8061	NA	ONT.8061	NA	ONT.8061
gene17010	NA	gene17010	NA	gene17010
gene14860	NA	gene14860	NA	gene14860
gene11806	NA	gene11806	NA	gene11806
gene20099	NA	NA	NA	gene20099
gene5181	NA	gene5181	NA	gene5181
gene12514	NA	NA	gene12514	gene12514
gene26130	NA	NA	NA	gene26130
gene6791	NA	NA	NA	gene6791
gene6947	NA	NA	NA	gene6947
ONT.8755	NA	ONT.8755	NA	ONT.8755
gene23392	NA	NA	NA	gene23392
gene19256	NA	NA	NA	gene19256
gene12663	NA	NA	NA	gene12663
gene2951	gene2951	NA	NA	gene2951
ONT.7024	ONT.7024	NA	ONT.7024	ONT.7024
gene9276	NA	NA	NA	gene9276
gene15968	NA	NA	gene15968	NA
gene2481	NA	NA	NA	gene2481
gene12618	NA	NA	NA	gene12618
gene10892	NA	gene10892	NA	gene10892
gene21594	NA	NA	NA	gene21594
gene24596	NA	gene24596	NA	gene24596
gene8824	NA	gene8824	NA	gene8824
gene30503	NA	gene30503	NA	gene30503
ONT.12294	NA	NA	NA	ONT.12294
gene10575	NA	gene10575	NA	gene10575
gene22889	NA	NA	gene22889	gene22889
gene19854	NA	gene19854	NA	gene19854
gene21427	NA	gene21427	gene21427	gene21427
gene17422	NA	NA	NA	gene17422
gene28621	NA	NA	NA	gene28621
ONT.6955	ONT.6955	NA	NA	ONT.6955
gene28546	NA	gene28546	NA	gene28546
gene9130	NA	NA	NA	gene9130
gene23954	NA	gene23954	NA	gene23954
gene4520	NA	NA	NA	gene4520
gene7951	NA	NA	NA	gene7951
gene7067	NA	NA	NA	gene7067
gene8087	NA	NA	NA	gene8087
gene22090	NA	gene22090	NA	gene22090
gene10446	NA	NA	NA	gene10446
gene9312	NA	NA	NA	gene9312
gene13927	NA	gene13927	NA	gene13927
gene25030	NA	NA	NA	gene25030
gene138	NA	gene138	NA	gene138
gene22453	NA	gene22453	gene22453	gene22453
gene21851	NA	gene21851	NA	NA
gene12664	NA	gene12664	NA	gene12664
gene23160	NA	NA	NA	gene23160
gene13683	NA	gene13683	NA	gene13683
gene10000	NA	gene10000	NA	NA
ONT.6960	ONT.6960	ONT.6960	ONT.6960	NA
gene17480	gene17480	gene17480	NA	gene17480
gene5945	NA	gene5945	NA	gene5945
gene30510	NA	NA	NA	gene30510
gene17218	gene17218	NA	gene17218	NA
gene16437	NA	gene16437	gene16437	NA
ONT.12537	NA	NA	NA	ONT.12537
gene26089	gene26089	NA	gene26089	NA
gene1688	NA	NA	NA	gene1688
gene2979	NA	gene2979	NA	gene2979
gene15432	NA	gene15432	NA	gene15432
gene26021	NA	gene26021	NA	gene26021
gene7274	NA	gene7274	gene7274	gene7274
ONT.330	NA	ONT.330	NA	ONT.330
gene9243	NA	gene9243	NA	gene9243
gene19440	NA	NA	NA	gene19440
gene17966	NA	gene17966	NA	gene17966
gene11047	NA	gene11047	NA	gene11047
gene17023	NA	gene17023	NA	gene17023
gene18359	NA	NA	NA	gene18359
gene12175	NA	NA	NA	gene12175
gene6578	NA	NA	NA	gene6578
gene24800	NA	NA	NA	gene24800
gene12248	NA	gene12248	NA	gene12248
gene17886	NA	NA	NA	gene17886
gene7747	NA	NA	NA	gene7747
gene15890	NA	gene15890	NA	NA
gene9354	NA	gene9354	NA	gene9354
gene6695	NA	NA	NA	gene6695
gene6699	NA	NA	gene6699	NA
gene19457	NA	gene19457	NA	gene19457
gene19335	NA	gene19335	NA	gene19335
gene11334	NA	gene11334	NA	gene11334
gene28128	NA	gene28128	NA	NA
gene14388	NA	NA	NA	gene14388
ONT.10149	NA	ONT.10149	NA	ONT.10149
gene5406	NA	NA	NA	gene5406
gene24012	NA	gene24012	NA	gene24012
gene28832	NA	gene28832	NA	gene28832
gene5000	NA	gene5000	NA	gene5000
gene11690	NA	NA	NA	gene11690
gene22073	gene22073	NA	NA	gene22073
ONT.438	ONT.438	NA	NA	ONT.438
ONT.4423	NA	NA	NA	ONT.4423
gene6038	NA	NA	gene6038	gene6038
gene9547	NA	gene9547	NA	gene9547
gene28802	NA	gene28802	gene28802	NA
gene15613	NA	NA	NA	gene15613
gene11748	NA	gene11748	gene11748	NA
gene28246	NA	NA	NA	gene28246
gene8769	NA	NA	NA	gene8769
gene1476	NA	NA	NA	gene1476
gene24688	NA	NA	gene24688	NA
gene6895	NA	NA	NA	gene6895
gene26684	NA	NA	NA	gene26684
gene2098	NA	NA	NA	gene2098
gene22287	NA	gene22287	NA	gene22287
gene13552	NA	gene13552	NA	gene13552
gene5738	NA	gene5738	NA	gene5738
gene27257	NA	gene27257	NA	NA
ONT.7513	NA	ONT.7513	NA	ONT.7513
gene6296	NA	NA	gene6296	gene6296
gene11209	NA	gene11209	NA	gene11209
gene25840	NA	gene25840	NA	gene25840
gene3292	NA	gene3292	NA	gene3292
gene4285	NA	gene4285	NA	gene4285
gene16072	gene16072	gene16072	gene16072	gene16072
gene1313	NA	gene1313	NA	NA
gene30367	NA	NA	NA	gene30367
gene4780	NA	NA	NA	gene4780
gene2937	NA	NA	NA	gene2937
gene24358	gene24358	gene24358	NA	gene24358
gene15401	NA	NA	NA	gene15401
gene20970	NA	NA	NA	gene20970
gene12624	NA	NA	NA	gene12624
gene12461	NA	gene12461	NA	NA
gene5771	NA	gene5771	NA	gene5771
gene26177	NA	NA	NA	gene26177
gene15598	NA	NA	NA	gene15598
gene9751	NA	NA	NA	gene9751
gene12610	NA	gene12610	NA	gene12610
ONT.7042	ONT.7042	NA	ONT.7042	NA
gene24275	NA	NA	NA	gene24275
gene13171	NA	gene13171	NA	gene13171
gene216	NA	NA	NA	gene216
gene23880	NA	gene23880	NA	NA
gene17536	NA	NA	NA	gene17536
gene29424	NA	gene29424	NA	gene29424
gene12965	NA	NA	NA	gene12965
gene16092	NA	NA	NA	gene16092
gene7402	NA	NA	NA	gene7402
gene52	gene52	gene52	NA	gene52
gene4349	gene4349	NA	gene4349	NA
gene27666	NA	gene27666	NA	gene27666
gene27942	NA	gene27942	NA	gene27942
ONT.2999	ONT.2999	NA	ONT.2999	ONT.2999
gene15350	NA	NA	NA	gene15350
gene6312	NA	NA	NA	gene6312
gene1784	gene1784	gene1784	gene1784	gene1784
gene6828	NA	gene6828	NA	gene6828
gene5403	NA	NA	NA	gene5403
gene9353	NA	NA	NA	gene9353
gene21897	NA	NA	gene21897	NA
gene16129	NA	gene16129	NA	gene16129
gene23631	gene23631	gene23631	NA	gene23631
gene21200	NA	NA	NA	gene21200
gene16359	NA	gene16359	NA	gene16359
gene6508	NA	NA	gene6508	NA
gene7137	gene7137	gene7137	NA	gene7137
gene22272	gene22272	NA	NA	NA
gene6103	NA	NA	NA	gene6103
gene12546	NA	NA	gene12546	NA
gene17031	NA	NA	NA	gene17031
gene12158	NA	NA	gene12158	NA
gene5340	NA	NA	NA	gene5340
gene18527	NA	gene18527	NA	gene18527
gene19843	NA	gene19843	NA	gene19843
gene23204	NA	gene23204	NA	gene23204
gene23348	NA	NA	NA	gene23348
gene24119	NA	gene24119	NA	NA
gene14871	NA	gene14871	NA	gene14871
gene30979	NA	NA	NA	gene30979
gene12573	NA	NA	NA	gene12573
gene14514	NA	gene14514	NA	gene14514
gene19125	NA	gene19125	NA	gene19125
gene18303	NA	NA	NA	gene18303
gene16085	NA	gene16085	NA	gene16085
gene18973	NA	NA	NA	gene18973
gene8257	NA	NA	NA	gene8257
gene28011	NA	gene28011	NA	gene28011
gene8197	NA	gene8197	NA	gene8197
gene30141	NA	NA	NA	gene30141
gene24816	gene24816	NA	gene24816	NA
gene3804	gene3804	gene3804	NA	gene3804
gene4654	NA	NA	NA	gene4654
gene8263	NA	gene8263	NA	gene8263
gene8509	NA	NA	NA	gene8509
gene26209	NA	NA	NA	gene26209
gene3109	NA	NA	NA	gene3109
gene18248	NA	NA	NA	gene18248
gene9618	NA	NA	gene9618	gene9618
gene3254	NA	gene3254	NA	gene3254
ONT.7581	ONT.7581	NA	ONT.7581	NA
gene19684	NA	NA	NA	gene19684
gene21645	NA	gene21645	NA	gene21645
gene25597	NA	NA	NA	gene25597
gene14979	NA	NA	NA	gene14979
gene25892	NA	gene25892	NA	gene25892
gene17424	gene17424	gene17424	gene17424	gene17424
gene2412	NA	NA	NA	gene2412
gene25804	NA	NA	NA	gene25804
ONT.4039	ONT.4039	NA	ONT.4039	NA
gene21769	NA	NA	NA	gene21769
gene3640	NA	NA	NA	gene3640
gene27223	gene27223	gene27223	NA	gene27223
gene1208	NA	gene1208	NA	gene1208
gene8641	NA	gene8641	NA	gene8641
gene6801	NA	NA	NA	gene6801
gene30678	gene30678	NA	NA	NA
gene7086	NA	gene7086	gene7086	gene7086
gene9949	NA	gene9949	NA	gene9949
gene23342	NA	NA	NA	gene23342
gene17337	gene17337	gene17337	NA	gene17337
gene23978	NA	gene23978	NA	NA
gene5620	NA	gene5620	gene5620	gene5620
ONT.4121	NA	ONT.4121	NA	ONT.4121
gene12	NA	NA	NA	gene12
gene22025	NA	gene22025	NA	NA
gene15440	NA	NA	gene15440	gene15440
gene1650	NA	gene1650	NA	gene1650
gene22235	NA	gene22235	NA	gene22235
gene19102	NA	NA	gene19102	NA
gene14117	NA	gene14117	NA	NA
gene17533	NA	NA	gene17533	gene17533
gene7924	NA	NA	NA	gene7924
gene13299	gene13299	NA	gene13299	NA
gene15287	NA	NA	gene15287	NA
gene17086	NA	gene17086	NA	NA
gene11355	NA	gene11355	NA	gene11355
gene6627	NA	NA	gene6627	gene6627
gene12886	NA	gene12886	NA	NA
gene16641	NA	gene16641	NA	gene16641
gene12292	NA	gene12292	NA	gene12292
gene16465	NA	gene16465	NA	gene16465
gene21643	NA	NA	NA	gene21643
ONT.3833	NA	NA	NA	ONT.3833
gene25571	NA	gene25571	NA	gene25571
gene5717	NA	gene5717	NA	gene5717
gene4988	NA	NA	NA	gene4988
ONT.10069	NA	NA	ONT.10069	NA
gene2667	NA	gene2667	NA	gene2667
gene22285	NA	gene22285	NA	gene22285
gene21943	NA	NA	NA	gene21943
gene15535	NA	gene15535	NA	gene15535
ONT.6850	NA	ONT.6850	NA	ONT.6850
gene12364	NA	NA	NA	gene12364
gene12570	NA	gene12570	gene12570	gene12570
gene2563	NA	NA	NA	gene2563
gene8323	NA	gene8323	NA	gene8323
gene20274	NA	gene20274	NA	gene20274
gene17456	NA	gene17456	NA	NA
gene7378	NA	NA	gene7378	gene7378
gene19285	NA	NA	NA	gene19285
gene10910	NA	NA	NA	gene10910
gene7198	NA	gene7198	gene7198	gene7198
ONT.14052	NA	ONT.14052	NA	ONT.14052
gene12756	gene12756	gene12756	NA	gene12756
gene26875	gene26875	NA	NA	gene26875
gene14784	NA	gene14784	NA	gene14784
gene7269	NA	gene7269	NA	gene7269
gene30242	NA	NA	NA	gene30242
gene8205	NA	NA	NA	gene8205
gene3128	NA	gene3128	NA	NA
gene3712	NA	gene3712	NA	gene3712
gene6480	NA	NA	NA	gene6480
gene20687	NA	gene20687	NA	gene20687
gene2871	NA	NA	NA	gene2871
gene29017	NA	gene29017	NA	gene29017
gene12240	NA	NA	NA	gene12240
gene20025	gene20025	NA	gene20025	NA
gene21475	NA	gene21475	NA	gene21475
gene9893	NA	gene9893	NA	gene9893
gene3649	NA	gene3649	NA	gene3649
gene21499	NA	NA	NA	gene21499
gene306	NA	NA	NA	gene306
ONT.9264	NA	NA	NA	ONT.9264
gene11492	NA	gene11492	NA	gene11492
gene14437	NA	gene14437	NA	gene14437
gene17719	NA	NA	NA	gene17719
gene19573	NA	gene19573	NA	gene19573
gene5341	gene5341	NA	NA	gene5341
gene16929	gene16929	gene16929	NA	gene16929
gene9938	NA	gene9938	NA	gene9938
gene22054	NA	gene22054	NA	gene22054
gene27969	NA	gene27969	NA	gene27969
gene3239	NA	NA	NA	gene3239
gene13277	NA	NA	gene13277	NA
gene3198	NA	NA	NA	gene3198
gene6655	NA	NA	NA	gene6655
gene19190	gene19190	NA	NA	gene19190
gene20904	NA	gene20904	NA	gene20904
gene9413	NA	gene9413	NA	gene9413
gene23913	gene23913	gene23913	NA	gene23913
gene18419	NA	NA	NA	gene18419
gene14148	NA	NA	NA	gene14148
gene10640	NA	gene10640	NA	gene10640
gene2404	NA	NA	NA	gene2404
ONT.11229	NA	NA	NA	ONT.11229
gene28688	NA	NA	NA	gene28688
gene2466	NA	NA	gene2466	NA
gene13325	NA	gene13325	gene13325	gene13325
gene5006	NA	gene5006	NA	gene5006
ONT.10934	NA	ONT.10934	ONT.10934	NA
gene8151	NA	NA	NA	gene8151
gene6585	NA	gene6585	NA	gene6585
gene12468	NA	NA	gene12468	gene12468
gene16098	NA	NA	NA	gene16098
gene14795	NA	NA	NA	gene14795
gene25627	NA	NA	NA	gene25627
gene13528	NA	gene13528	NA	gene13528
gene24407	NA	gene24407	NA	gene24407
ONT.5528	NA	ONT.5528	NA	ONT.5528
gene8533	NA	gene8533	NA	gene8533
gene10595	NA	NA	NA	gene10595
gene19589	NA	NA	NA	gene19589
gene28934	NA	NA	NA	gene28934
gene6342	NA	gene6342	NA	gene6342
gene11379	NA	gene11379	NA	gene11379
gene29844	gene29844	NA	NA	gene29844
gene17032	NA	NA	NA	gene17032
gene21391	NA	NA	NA	gene21391
gene19381	NA	gene19381	NA	gene19381
gene29723	NA	NA	gene29723	gene29723
gene22450	NA	NA	NA	gene22450
gene30298	NA	NA	NA	gene30298
gene30358	NA	NA	NA	gene30358
ONT.12656	NA	ONT.12656	NA	ONT.12656
gene26799	NA	gene26799	NA	gene26799
gene27319	NA	NA	NA	gene27319
gene20974	NA	gene20974	NA	gene20974
gene4689	NA	gene4689	NA	gene4689
ONT.7527	NA	NA	NA	ONT.7527
gene11237	NA	NA	NA	gene11237
gene24032	NA	gene24032	NA	gene24032
gene27973	NA	gene27973	NA	gene27973
gene6100	NA	NA	NA	gene6100
gene22015	NA	gene22015	NA	gene22015
gene10074	NA	gene10074	NA	gene10074
gene22468	NA	gene22468	NA	gene22468
gene20768	NA	NA	NA	gene20768
gene26671	NA	NA	NA	gene26671
gene11788	gene11788	NA	NA	NA
gene8737	NA	NA	NA	gene8737
gene10289	NA	gene10289	NA	gene10289
gene8813	NA	NA	NA	gene8813
gene9590	NA	gene9590	NA	gene9590
gene29282	NA	NA	NA	gene29282
gene13512	NA	NA	NA	gene13512
gene17121	NA	gene17121	NA	gene17121
gene18865	NA	gene18865	NA	gene18865
gene6722	NA	NA	NA	gene6722
gene28463	NA	NA	NA	gene28463
gene16089	NA	NA	NA	gene16089
gene12731	NA	gene12731	NA	gene12731
gene24347	NA	NA	NA	gene24347
gene23897	NA	gene23897	NA	gene23897
gene5042	NA	gene5042	NA	gene5042
gene16637	NA	gene16637	NA	gene16637
gene18596	NA	NA	NA	gene18596
ONT.12320	ONT.12320	NA	ONT.12320	ONT.12320
gene22605	gene22605	NA	gene22605	gene22605
gene9694	NA	NA	NA	gene9694
gene11905	NA	NA	NA	gene11905
gene400	NA	gene400	NA	gene400
gene11652	NA	NA	NA	gene11652
gene19642	NA	NA	NA	gene19642
gene22195	NA	gene22195	NA	gene22195
ONT.11944	NA	NA	NA	ONT.11944
gene30896	NA	gene30896	NA	gene30896
gene5312	NA	NA	NA	gene5312
gene27623	NA	gene27623	NA	gene27623
gene21780	NA	NA	NA	gene21780
gene7332	NA	gene7332	NA	NA
gene4722	NA	NA	gene4722	NA
gene15516	NA	NA	NA	gene15516
gene2457	NA	gene2457	NA	gene2457
gene24584	NA	gene24584	NA	gene24584
gene16851	NA	gene16851	NA	gene16851
gene12587	NA	gene12587	NA	gene12587
gene4539	NA	NA	NA	gene4539
gene12760	NA	gene12760	NA	gene12760
gene28744	NA	gene28744	NA	gene28744
gene14464	NA	gene14464	NA	gene14464
gene3648	NA	gene3648	NA	gene3648
gene28255	NA	NA	gene28255	gene28255
gene16523	NA	NA	NA	gene16523
gene200	NA	gene200	NA	gene200
gene28119	NA	gene28119	NA	gene28119
gene30126	NA	NA	NA	gene30126
gene7379	NA	NA	NA	gene7379
gene11935	NA	gene11935	NA	gene11935
gene30232	NA	gene30232	NA	gene30232
gene25521	NA	gene25521	NA	gene25521
gene17897	NA	gene17897	NA	gene17897
ONT.3978	ONT.3978	NA	ONT.3978	NA
gene22397	NA	NA	NA	gene22397
gene15675	NA	NA	NA	gene15675
gene27815	NA	gene27815	NA	gene27815
gene305	NA	NA	NA	gene305
gene29988	gene29988	NA	NA	gene29988
gene18461	NA	NA	NA	gene18461
gene26420	NA	gene26420	NA	gene26420
gene30987	NA	gene30987	NA	gene30987
gene16629	NA	gene16629	NA	gene16629
gene21443	NA	NA	NA	gene21443
gene2091	NA	NA	NA	gene2091
gene10087	NA	NA	NA	gene10087
gene9641	NA	gene9641	NA	NA
gene28691	gene28691	NA	NA	gene28691
gene22437	NA	gene22437	NA	gene22437
gene11298	NA	NA	NA	gene11298
gene28276	NA	gene28276	NA	NA
gene11519	NA	NA	NA	gene11519
gene16504	NA	NA	NA	gene16504
gene8129	NA	gene8129	NA	gene8129
gene16936	NA	gene16936	NA	gene16936
gene4177	gene4177	NA	gene4177	NA
gene12829	NA	gene12829	NA	gene12829
ONT.3947	ONT.3947	NA	ONT.3947	NA
gene7528	NA	NA	gene7528	gene7528
gene23385	NA	gene23385	NA	gene23385
gene15416	NA	gene15416	NA	gene15416
gene26132	NA	NA	NA	gene26132
ONT.2751	ONT.2751	NA	NA	NA
gene16515	NA	NA	gene16515	gene16515
gene28018	NA	NA	NA	gene28018
gene6702	NA	NA	gene6702	NA
gene2852	NA	NA	NA	gene2852
gene15117	NA	NA	NA	gene15117
gene15314	NA	gene15314	NA	gene15314
gene21805	NA	gene21805	NA	gene21805
gene1508	NA	gene1508	NA	gene1508
gene4899	NA	NA	NA	gene4899
gene22436	NA	gene22436	NA	gene22436
gene18939	NA	NA	NA	gene18939
gene4781	NA	gene4781	NA	gene4781
gene28514	NA	gene28514	NA	gene28514
gene7896	NA	NA	NA	gene7896
gene5543	gene5543	gene5543	NA	gene5543
gene464	NA	gene464	NA	gene464
gene28592	gene28592	gene28592	NA	gene28592
gene19024	NA	NA	NA	gene19024
gene23061	NA	NA	gene23061	gene23061
gene22094	NA	NA	NA	gene22094
gene30485	NA	gene30485	NA	gene30485
gene26870	NA	NA	NA	gene26870
gene25651	NA	gene25651	NA	gene25651
gene9341	NA	NA	NA	gene9341
gene12120	NA	NA	gene12120	NA
gene25373	NA	NA	NA	gene25373
gene12684	NA	NA	NA	gene12684
ONT.1520	NA	NA	ONT.1520	NA
gene6351	NA	gene6351	NA	gene6351
gene8701	NA	NA	NA	gene8701
gene22627	NA	gene22627	NA	NA
gene12539	NA	NA	gene12539	NA
gene28933	NA	NA	NA	gene28933
gene18795	NA	NA	NA	gene18795
gene7237	gene7237	gene7237	gene7237	gene7237
ONT.1144	NA	NA	NA	ONT.1144
gene19272	NA	NA	NA	gene19272
gene28178	NA	NA	NA	gene28178
ONT.2792	NA	ONT.2792	NA	NA
gene28346	NA	NA	NA	gene28346
ONT.8724	NA	NA	ONT.8724	NA
gene14930	NA	NA	NA	gene14930
gene10247	NA	gene10247	NA	gene10247
gene8758	NA	gene8758	NA	gene8758
gene20388	NA	gene20388	NA	gene20388
gene28752	NA	NA	NA	gene28752
gene12755	NA	gene12755	NA	gene12755
gene6537	NA	NA	gene6537	gene6537
gene30456	NA	NA	NA	gene30456
gene9322	NA	gene9322	gene9322	gene9322
gene23977	NA	NA	gene23977	NA
gene27334	gene27334	NA	gene27334	NA
gene5134	NA	gene5134	NA	gene5134
gene12912	gene12912	NA	gene12912	NA
gene29737	NA	NA	NA	gene29737
gene14284	NA	gene14284	NA	gene14284
gene12448	NA	NA	NA	gene12448
gene10593	NA	gene10593	NA	gene10593
gene26538	NA	NA	gene26538	NA
gene14463	gene14463	NA	NA	gene14463
gene30006	NA	NA	NA	gene30006
gene2506	NA	NA	NA	gene2506
ONT.6063	NA	NA	NA	ONT.6063
gene28259	gene28259	gene28259	NA	gene28259
gene20954	NA	NA	NA	gene20954
gene6915	NA	NA	NA	gene6915
gene21135	NA	NA	NA	gene21135
ONT.3988	NA	NA	ONT.3988	NA
ONT.14904	NA	ONT.14904	NA	NA
ONT.6882	NA	NA	ONT.6882	NA
gene12353	NA	NA	NA	gene12353
ONT.5557	ONT.5557	ONT.5557	NA	ONT.5557
gene8784	NA	gene8784	NA	gene8784
gene13177	NA	NA	NA	gene13177
gene1906	NA	gene1906	gene1906	NA
gene3117	NA	NA	NA	gene3117
gene12357	NA	NA	NA	gene12357
gene26910	NA	NA	NA	gene26910
gene10295	NA	NA	NA	gene10295
gene29703	NA	gene29703	NA	gene29703
gene25563	NA	gene25563	NA	gene25563
gene16117	NA	gene16117	NA	gene16117
gene20960	gene20960	NA	gene20960	NA
gene27142	NA	gene27142	NA	gene27142
gene26739	NA	NA	NA	gene26739
gene3447	NA	NA	NA	gene3447
gene1414	NA	gene1414	NA	gene1414
gene7316	NA	gene7316	NA	gene7316
gene14870	NA	NA	NA	gene14870
gene18361	NA	NA	NA	gene18361
ONT.10097	ONT.10097	NA	ONT.10097	NA
gene9253	gene9253	NA	gene9253	NA
gene12621	NA	gene12621	NA	NA
gene19219	NA	gene19219	NA	gene19219
gene14611	gene14611	gene14611	NA	gene14611
ONT.8959	ONT.8959	NA	NA	ONT.8959
ONT.14543	ONT.14543	NA	ONT.14543	NA
gene2439	NA	NA	NA	gene2439
gene30587	NA	gene30587	NA	gene30587
gene1779	NA	gene1779	NA	gene1779
gene15541	NA	gene15541	NA	gene15541
gene9572	NA	NA	NA	gene9572
ONT.11315	NA	NA	ONT.11315	ONT.11315
gene1734	NA	NA	gene1734	gene1734
gene12139	gene12139	NA	gene12139	NA
ONT.430	ONT.430	NA	ONT.430	NA
gene11338	gene11338	NA	NA	NA
gene17540	NA	gene17540	NA	gene17540
ONT.14928	NA	NA	ONT.14928	NA
gene13317	NA	gene13317	NA	gene13317
ONT.10359	NA	ONT.10359	ONT.10359	NA
ONT.9695	NA	NA	NA	ONT.9695
ONT.11337	NA	NA	NA	ONT.11337
gene6726	gene6726	NA	NA	gene6726
ONT.1739	NA	NA	NA	ONT.1739
gene10913	NA	NA	NA	gene10913
gene24284	NA	gene24284	NA	gene24284
gene10792	NA	gene10792	NA	NA
gene4416	NA	NA	NA	gene4416
gene28718	NA	NA	gene28718	gene28718
ONT.9209	NA	ONT.9209	NA	ONT.9209
gene3188	NA	NA	NA	gene3188
gene9487	NA	NA	NA	gene9487
gene7775	NA	gene7775	NA	gene7775
gene21017	NA	gene21017	NA	gene21017
gene23505	NA	NA	gene23505	NA
gene6564	NA	NA	NA	gene6564
gene22444	NA	NA	NA	gene22444
ONT.7886	NA	NA	ONT.7886	ONT.7886
gene26159	NA	gene26159	NA	NA
gene7754	NA	NA	NA	gene7754
gene2257	NA	NA	NA	gene2257
[truncated: 4,874 more rows]

## Sheet: S4
Table S4 DEGs distribution in various comparison groups
comparison groups	total	Up-regulated	Down-regulated
CKAC-vs-AC	3155	1655	1500
CKMT-vs-MT	5827	2940	2887
AC-vs-MT	909	416	493

## Sheet: S5
Table S5 Expression levels of all differentially expressed genes derived from RNAseq data sets.
#ID	AC01	AC02	AC03	CKAC01	CKAC02	CKAC03	CKMT01	CKMT02	CKMT03	MT01	MT02	MT03
ONT.1	0	0.74354	0.333187	0.671833	0.640695	1.5899	0.723107	0.701561	1.37056	5.31757	5.47862	0.454148
ONT.10020	3.86482	1.48708	5.66418	4.031	9.29007	5.40566	5.4233	4.56015	4.45431	0	1.17399	2.27074
ONT.10023	8.69584	9.66602	9.66243	5.37466	22.7447	16.5349	15.5468	11.9265	17.8173	7.53322	7.82659	8.17466
ONT.10026	57.3281	20.4473	31.6528	2.68733	5.12556	4.7697	0.361553	0.701561	0	62.0383	57.1341	48.5938
ONT.10028	13.5269	9.29425	5.66418	0	0.320347	0	0.723107	0.701561	0.34264	24.8153	18.7838	18.6201
ONT.10059	25.1213	18.2167	26.655	6.71833	13.1342	7.31354	3.25398	4.56015	7.53807	18.6115	27.0017	15.8952
ONT.10060	6.1193	3.7177	6.99693	0.335917	4.80521	2.22586	1.44621	2.80625	1.7132	1.77252	5.08729	0
ONT.10066	17.0696	16.3579	15.993	30.5684	25.3074	27.6642	37.9631	36.832	45.9137	11.9645	20.7405	20.8908
ONT.10068	2.25448	3.7177	1.66594	3.69508	4.48486	5.72364	5.06175	1.05234	0.685279	3.10191	1.95665	5.44977
ONT.10069	4.18689	4.83301	3.99825	3.69508	7.36799	9.22141	0.723107	1.40312	0	3.10191	0.39133	1.36244
ONT.10070	3.86482	1.48708	1.66594	2.68733	4.48486	9.22141	1.08466	0	0	0	0	0
ONT.10072	5.15309	5.57655	6.33056	11.0852	9.29007	11.4473	6.86951	9.1203	7.19543	0.443131	2.34798	4.99562
ONT.10073	14.171	20.0756	19.9912	29.8966	29.7923	42.6093	25.3087	24.9054	29.467	6.20383	12.1312	9.99125
ONT.10075	4.18689	2.97416	1.66594	2.68733	4.16452	3.81576	4.70019	4.56015	3.08376	3.10191	1.56532	0.908295
ONT.10079	16.4255	15.2426	14.327	13.1007	17.2988	11.4473	15.1852	14.0312	12.335	13.2939	19.5665	14.9869
ONT.10080	8.37377	7.06363	10.662	2.0155	3.52382	3.1798	2.16932	2.45546	2.05584	11.9645	7.43526	9.5371
ONT.10089	7.0855	5.57655	8.32968	7.72608	8.32903	6.99556	2.53087	1.40312	0.685279	3.10191	3.52197	7.72051
ONT.10091	1.61034	0.74354	0.666374	1.00775	8.96972	4.45172	3.61553	3.50781	1.7132	0.886261	1.56532	0.908295
ONT.10097	32.5289	70.2645	54.9759	63.8241	49.0131	42.6093	5.4233	9.1203	7.53807	8.41948	10.1746	12.7161
ONT.10098	1.93241	1.48708	0.666374	1.00775	6.72729	5.08768	6.86951	3.15703	3.08376	0.443131	1.56532	0.908295
ONT.10099	147.185	151.682	163.928	163.927	173.628	144.681	0.723107	0.701561	0.685279	2.21565	1.17399	0.454148
ONT.10102	1.93241	2.60239	3.99825	4.031	4.48486	2.22586	2.53087	1.7539	1.37056	0.886261	2.34798	1.81659
ONT.10105	38.9703	26.3957	19.3249	11.7571	15.3767	15.581	0.361553	0	0	0.443131	0.39133	0.454148
ONT.10109	4.83102	5.20478	6.99693	8.73383	7.04764	4.45172	14.8237	11.5758	8.56599	7.97635	11.3486	12.262
ONT.10110	0.322068	0	0.666374	0.671833	0.640695	0.31798	2.89243	4.91093	4.45431	1.77252	1.17399	2.27074
ONT.10119	11.5945	17.1014	18.6585	18.1395	19.2208	14.945	18.4392	18.2406	13.0203	12.4077	10.1746	17.7118
ONT.10125	0.322068	0	0.333187	2.68733	4.48486	4.13374	6.50796	1.40312	1.7132	0	0	0
ONT.10135	28.342	14.8708	12.3279	4.031	1.92208	1.5899	2.53087	3.85859	2.74112	27.9172	30.1324	29.0655
ONT.10136	3.86482	2.97416	7.66331	6.0465	4.16452	6.04162	2.89243	2.45546	1.7132	4.43131	3.9133	5.44977
ONT.10138	2.25448	3.34593	3.33187	12.093	8.32903	5.40566	6.86951	5.96327	6.16751	0.886261	3.13064	1.81659
ONT.10147	1.28827	2.23062	2.99868	6.0465	8.64938	11.7653	4.70019	2.80625	2.74112	0.443131	1.56532	1.36244
ONT.10149	9.66205	8.92248	6.99693	0.335917	0	0	0	0.350781	1.37056	11.0783	7.82659	9.08295
ONT.10153	0.966205	1.48708	2.99868	4.36691	5.76625	6.3596	7.95417	5.26171	5.82487	2.21565	3.13064	1.36244
ONT.10159	1.93241	0.37177	0.333187	3.02325	3.84417	4.13374	3.61553	4.20937	2.74112	0.443131	0.782659	0.454148
ONT.10160	2.25448	1.85885	1.66594	2.0155	6.72729	1.90788	3.97709	4.20937	0.685279	1.77252	2.34798	1.81659
ONT.10172	6.76343	5.20478	8.99605	4.70283	6.0866	5.40566	3.97709	3.15703	2.74112	8.86261	10.9572	7.26636
ONT.10189	36.3937	39.4076	33.9851	23.8501	30.1126	25.1204	20.9701	21.0468	18.1599	52.7325	33.263	42.2357
ONT.10192	7.40757	8.55071	9.99562	4.70283	7.36799	7.31354	5.06175	3.85859	4.11167	5.31757	6.6526	6.81221
ONT.10195	3.22068	4.83301	5.99737	2.68733	1.92208	3.1798	0.361553	0	0.34264	1.77252	0	2.27074
ONT.10196	1.28827	1.48708	1.66594	2.68733	1.92208	2.22586	1.44621	1.7539	4.11167	0	1.56532	0
ONT.10197	3.54275	8.17894	3.33187	6.71833	9.93077	8.26747	5.4233	14.7328	10.2792	0.886261	3.13064	2.27074
ONT.1020	6.76343	2.23062	3.99825	1.67958	3.20347	1.90788	8.67728	7.71718	7.19543	9.30574	9.39191	13.1703
ONT.10206	1.28827	1.11531	1.33275	3.69508	2.56278	2.86182	5.06175	3.85859	3.4264	1.32939	1.56532	1.36244
ONT.10222	14.8151	17.1014	18.6585	21.8346	28.8313	37.5216	24.5856	18.2406	27.7538	10.192	14.4792	9.08295
ONT.10237	2.89861	2.60239	4.99781	0.671833	0.320347	1.90788	3.61553	1.7539	1.37056	4.43131	5.47862	4.54148
ONT.10241	3.22068	4.08947	4.99781	5.03875	6.72729	5.72364	6.14641	3.15703	4.45431	4.43131	3.9133	3.17903
ONT.10253	5.47516	6.32009	6.66374	7.05425	12.1732	8.26747	1.44621	1.05234	0.685279	1.32939	0.39133	0
ONT.10256	56.684	63.5726	45.6466	123.617	205.983	225.13	215.486	210.819	227.513	46.9718	50.8729	39.0567
ONT.10269	38.6482	55.7655	48.3121	60.1291	69.8357	54.0566	50.6175	53.6694	45.9137	28.8035	45.3942	52.227
ONT.10276	3.22068	2.60239	2.6655	1.34367	0.961042	0	2.89243	5.61249	8.90863	3.98818	3.9133	2.27074
ONT.1032	126.573	120.082	114.283	105.478	112.122	89.9883	26.0318	31.5703	31.8655	22.5997	21.1318	16.3493
ONT.10329	1.28827	1.48708	0.999562	7.72608	6.40695	9.22141	9.40039	11.225	8.90863	0	0.39133	0.908295
ONT.10339	1.28827	0	0.333187	18.1395	15.697	8.58545	11.9313	11.225	5.48223	0	1.56532	0.454148
ONT.10342	16.7475	7.06363	3.66506	1.67958	0.640695	0.953939	1.08466	0.701561	1.02792	34.5642	15.2619	40.4191
ONT.10346	1.61034	2.60239	2.6655	3.02325	4.80521	3.49778	4.70019	3.85859	6.51015	3.54504	5.86995	4.08733
ONT.10359	0	0	0.666374	6.38241	4.80521	1.5899	0.361553	0	0	0	0	0
ONT.10383	13.2048	4.46124	4.33143	0.335917	0.320347	0	0	0	0	13.2939	4.69596	9.08295
ONT.10387	2.89861	2.60239	3.99825	22.8423	21.4633	15.263	44.1095	40.3398	39.7462	2.21565	6.26128	2.72489
ONT.10402	25.1213	13.3837	8.66287	0.671833	6.0866	5.40566	1.44621	0.701561	3.76903	15.0664	10.1746	11.8078
ONT.10409	3.54275	3.34593	2.6655	0.671833	8.96972	9.22141	7.23107	1.7539	3.76903	0.886261	1.95665	0.908295
ONT.10417	0	0	0	0	0	0	18.4392	21.0468	24.3274	6.64696	7.04393	6.81221
ONT.10442	307.897	293.698	299.868	217.338	190.286	155.174	210.062	257.824	292.614	420.088	334.587	390.567
ONT.10446	2.57655	1.85885	3.33187	3.02325	7.36799	10.4933	11.9313	1.05234	1.7132	0.886261	0.39133	0
ONT.10476	4.83102	6.69186	7.33012	2.0155	3.52382	3.1798	10.485	5.26171	3.4264	7.97635	8.60925	10.8995
ONT.10484	8.05171	2.97416	2.99868	5.37466	9.93077	4.45172	5.06175	5.26171	3.4264	4.87444	4.69596	2.72489
ONT.10531	0.322068	0.37177	2.6655	0	0.640695	0.31798	0.723107	0.701561	0.685279	0.443131	0.39133	1.36244
ONT.10550	0.322068	0.74354	0	0	0.320347	0.31798	0	0.350781	0	0.886261	0.39133	0.908295
ONT.10576	1.61034	0.37177	1.33275	1.00775	0.320347	0	0	0	0	6.64696	5.08729	13.6244
ONT.10615	4.18689	6.32009	4.33143	7.05425	6.40695	10.8113	11.2082	11.5758	12.335	1.77252	4.30463	2.72489
ONT.10623	165.221	106.698	107.953	24.5219	25.9481	20.0327	15.5468	11.225	20.2157	156.868	145.183	160.314
ONT.10646	54.1075	60.9703	39.6493	31.2402	39.7231	45.1531	36.8784	30.1671	29.1244	66.0265	48.9162	51.7728
ONT.10669	2.25448	2.97416	1.66594	2.68733	7.68834	1.90788	2.89243	2.10468	3.4264	1.32939	1.95665	1.36244
ONT.10708	16.7475	11.8966	10.662	6.0465	48.3724	39.7475	39.0478	16.4867	16.1041	11.0783	14.4792	8.17466
ONT.10753	12.5607	18.2167	21.324	12.093	12.4935	10.8113	8.67728	2.10468	0	18.6115	7.43526	22.7074
ONT.10772	0	0	0	0	0	0	0	0	0	1.32939	0	0
ONT.10807	9.33998	8.92248	5.66418	7.39016	8.00868	6.04162	1.44621	0	0.34264	3.54504	1.95665	2.72489
ONT.10816	3.54275	4.83301	6.66374	4.36691	5.4459	4.13374	4.33864	5.96327	3.08376	6.64696	3.13064	6.81221
ONT.10817	11.5945	2.23062	5.99737	4.36691	2.88313	3.1798	0	0	0	4.87444	1.95665	4.99562
ONT.10829	2.89861	2.23062	1.99912	3.35917	11.5325	10.4933	18.0777	7.01561	4.79695	0	3.13064	0
ONT.10841	1.93241	2.23062	0.999562	1.67958	7.36799	4.13374	2.53087	2.45546	2.39848	0	0	0
ONT.10852	5.15309	2.60239	3.99825	1.00775	3.84417	0.63596	1.08466	1.40312	1.37056	1.32939	5.47862	2.27074
ONT.10853	9.98412	4.46124	13.9939	1.67958	7.36799	2.54384	4.70019	4.91093	3.76903	5.31757	14.4792	12.7161
ONT.10854	80.195	56.509	60.3069	38.6304	40.0434	33.7059	20.9701	28.764	26.0406	51.4032	35.2197	44.5065
ONT.10873	0.644136	0	0	0.671833	0.640695	2.22586	0.361553	0	1.37056	0.443131	0.39133	0
ONT.10882	1.28827	2.60239	2.33231	8.39791	12.4935	10.1754	10.8466	8.06796	5.48223	0.443131	1.56532	2.27074
ONT.10883	2.57655	2.60239	3.99825	3.02325	1.92208	2.22586	1.44621	1.05234	2.39848	0.886261	1.17399	4.08733
ONT.10934	4.18689	5.20478	2.6655	12.4289	15.0563	19.7147	3.97709	3.85859	9.25127	0.886261	0.782659	1.36244
ONT.1095	1.93241	5.20478	4.66462	3.69508	6.40695	5.40566	5.4233	13.3297	11.3071	1.77252	2.73931	1.36244
ONT.11005	9.33998	2.23062	5.66418	7.72608	6.0866	8.58545	4.70019	5.61249	3.4264	3.10191	5.08729	4.08733
ONT.11012	4.83102	2.97416	4.66462	4.36691	3.52382	5.08768	4.70019	1.05234	2.05584	5.7607	2.73931	7.26636
ONT.11029	15.1372	12.6402	20.3244	13.7726	11.5325	7.31354	9.03883	7.36639	10.9645	8.86261	8.21792	12.262
ONT.11039	158.458	120.825	63.6388	48.0361	132.624	113.519	95.8116	59.6327	46.2563	97.9319	118.964	127.161
ONT.11089	12.2386	7.80717	5.33099	20.8268	22.104	15.263	14.4621	19.9945	13.0203	0.886261	1.17399	1.36244
ONT.11099	29.3082	21.5627	27.3213	15.4522	26.9092	8.90343	11.2082	12.6281	13.7056	13.737	15.6532	17.7118
ONT.11121	2.57655	2.60239	2.99868	0.671833	12.1732	6.67758	5.4233	3.15703	3.08376	1.32939	2.34798	2.27074
ONT.11143	6.44136	6.32009	3.33187	6.0465	4.80521	9.22141	7.95417	11.225	14.7335	5.31757	7.04393	2.27074
ONT.11169	2.57655	2.60239	1.33275	2.0155	3.84417	4.45172	1.44621	1.7539	2.05584	0.886261	1.56532	0.908295
ONT.11170	3.86482	10.4096	11.3284	13.4367	9.61042	7.63151	15.9083	9.1203	9.59391	8.86261	9.00058	7.72051
ONT.11199	4.83102	6.32009	5.99737	2.0155	4.16452	6.04162	1.08466	0.701561	1.37056	4.43131	5.08729	4.54148
ONT.11229	5.47516	2.23062	2.33231	0.335917	0.320347	0.31798	0	0.350781	0	3.10191	7.43526	7.26636
ONT.11259	0	0.37177	0.666374	0	5.12556	4.13374	2.16932	0.350781	0.685279	0	0	0
ONT.11260	17.7138	14.8708	11.3284	3.35917	5.12556	2.86182	5.4233	3.85859	3.76903	63.8108	30.1324	78.1134
ONT.11265	0.322068	0.37177	1.66594	1.00775	0.320347	0.953939	0	1.05234	0.34264	0.443131	1.17399	0.908295
ONT.11276	3.22068	6.32009	3.66506	20.155	21.1429	19.3968	17.7161	26.6593	19.1878	1.32939	5.08729	2.27074
ONT.11285	1.93241	3.7177	4.66462	5.03875	3.52382	2.54384	0	0	0	0	0	0
ONT.11286	3.22068	1.85885	5.66418	2.35142	2.88313	1.90788	3.61553	3.15703	1.02792	0.443131	1.17399	1.81659
ONT.11287	2.89861	3.7177	2.33231	6.0465	8.00868	4.13374	8.31573	6.66483	5.48223	0.886261	1.95665	1.36244
ONT.11288	3.86482	5.94832	8.66287	10.4134	11.2122	7.31354	11.5697	8.76952	11.6497	1.32939	3.9133	2.27074
ONT.11298	2.25448	3.7177	3.99825	4.031	5.76625	6.04162	0.723107	0.350781	0.34264	0	0	0
ONT.11311	35.4275	55.0219	59.3073	62.1446	70.1561	55.9644	44.1095	54.0202	53.1091	36.7798	47.7422	35.8777
ONT.11312	1.61034	4.08947	4.66462	3.35917	1.92208	2.22586	2.53087	1.05234	1.37056	2.65878	2.73931	4.08733
ONT.11313	0	0.37177	0	0.335917	1.60174	0.31798	22.4163	17.8898	18.1599	5.7607	13.3052	2.27074
ONT.11315	0	0	0	0	0	0	4.70019	15.4344	8.90863	0.443131	1.17399	0.908295
ONT.11316	0	0	0.333187	0.671833	0.320347	0	7.95417	5.96327	6.85279	0	0.39133	1.36244
ONT.11322	12.5607	21.1909	17.9921	27.8811	34.2772	25.7564	39.0478	35.7796	39.4035	13.2939	17.6098	9.99125
ONT.11336	1.61034	0.74354	1.33275	4.031	13.1342	4.13374	14.1006	6.31405	3.4264	0.443131	0.39133	0.454148
ONT.11337	0.322068	0	0.333187	1.00775	4.80521	0.953939	2.16932	1.7539	1.37056	0	0	0
ONT.11342	1.93241	1.85885	1.99912	5.71058	7.36799	6.3596	8.31573	8.76952	10.9645	2.65878	2.34798	3.17903
ONT.11355	7.40757	6.32009	2.99868	7.05425	7.68834	5.08768	5.06175	7.01561	5.82487	7.09009	3.52197	2.72489
ONT.11356	5.47516	2.23062	1.33275	3.02325	6.0866	8.26747	5.4233	3.85859	1.37056	1.32939	1.56532	2.72489
ONT.11357	0	0	0	0	0	0	24.9472	10.8742	25.698	1.32939	2.73931	1.36244
ONT.11358	0.966205	5.20478	6.66374	3.35917	2.88313	3.49778	1.44621	0.350781	1.37056	3.98818	3.52197	2.72489
ONT.1136	4.18689	4.08947	4.33143	4.031	3.84417	4.7697	7.23107	7.36639	3.08376	3.98818	6.6526	2.72489
ONT.11360	31.2406	24.5368	31.6528	43.6691	37.1603	36.2497	33.986	34.7273	31.8655	27.4741	29.7411	30.882
ONT.11370	2.57655	2.23062	2.6655	4.70283	5.76625	8.90343	0.723107	1.05234	0	0.443131	1.17399	0.454148
ONT.11371	0.966205	2.23062	1.99912	2.68733	4.80521	1.90788	1.08466	1.7539	0.685279	1.32939	0.782659	0.454148
ONT.11375	88.2467	113.39	122.28	141.757	131.342	122.104	157.276	136.454	178.173	70.9009	95.4844	86.2881
ONT.11380	1.28827	1.48708	0.999562	4.36691	4.16452	3.49778	2.53087	2.45546	2.74112	0.886261	0.39133	0.454148
ONT.11381	1.93241	4.46124	2.99868	4.36691	2.56278	6.3596	0.723107	2.45546	6.16751	1.77252	3.52197	2.72489
ONT.11382	9.01791	9.66602	13.3275	17.1317	16.3377	13.6731	16.993	12.9789	13.7056	10.192	8.60925	17.2576
ONT.11384	4.50896	8.92248	9.99562	33.9276	26.2685	32.116	5.78485	0	1.37056	0	0	0
ONT.11385	75.686	68.7774	43.3143	48.372	101.87	108.113	57.487	47.7062	33.9213	33.6779	34.437	32.6986
ONT.11386	22.2227	24.5368	23.9895	28.8888	18.5801	30.844	26.3934	17.539	20.901	13.2939	21.9145	15.8952
ONT.11393	3.22068	5.20478	5.33099	7.39016	6.0866	3.81576	6.86951	4.20937	5.13959	0.886261	3.13064	3.63318
ONT.11399	1.61034	2.23062	0.666374	3.69508	4.16452	3.81576	6.86951	7.71718	5.48223	0	1.17399	0.454148
ONT.1140	50.5647	30.8569	35.3178	21.8346	81.3682	72.8174	57.1254	21.0468	18.8452	34.5642	37.5677	34.9694
ONT.11402	4.83102	5.20478	4.99781	2.68733	5.12556	4.13374	1.80777	2.45546	2.05584	1.32939	3.13064	1.36244
ONT.11403	0.966205	0	0	0.335917	0.320347	0	0.361553	0.701561	4.11167	4.87444	1.17399	12.262
ONT.11404	1.61034	2.60239	0.999562	1.34367	0.961042	0.953939	0.723107	1.05234	4.11167	2.21565	1.17399	3.63318
ONT.11407	17.3917	20.4473	17.6589	21.4987	21.7836	21.6226	26.0318	18.5914	27.0685	14.1802	23.0885	14.0786
ONT.11409	0	0.37177	0.333187	0	0.320347	0	5.78485	1.7539	5.48223	0	0.782659	0
ONT.11411	39.9365	43.1253	49.6449	16.124	7.68834	8.58545	37.9631	47.7062	42.4873	122.304	99.3977	94.0086
ONT.11416	3.86482	4.46124	6.33056	8.39791	7.36799	7.31354	6.14641	8.41874	10.2792	3.10191	3.13064	1.81659
ONT.11417	2.25448	2.23062	1.99912	5.71058	6.72729	4.13374	5.4233	5.26171	1.37056	0.443131	1.56532	3.17903
ONT.11419	2.89861	2.23062	5.33099	0.671833	0	1.5899	2.16932	3.85859	6.16751	24.3722	9.00058	16.3493
ONT.11424	1.28827	3.7177	3.66506	1.34367	3.20347	4.7697	6.14641	7.01561	4.45431	1.32939	1.95665	1.81659
ONT.11425	2.25448	2.97416	3.66506	8.39791	7.04764	6.67758	4.33864	5.96327	5.13959	1.32939	1.95665	0.908295
ONT.11427	4.18689	6.32009	5.66418	11.0852	9.93077	9.85737	10.8466	11.5758	7.88071	5.7607	6.6526	2.72489
ONT.11435	4.83102	6.69186	3.99825	5.37466	7.36799	6.99556	10.1235	5.26171	6.51015	1.32939	2.73931	2.72489
ONT.1144	8.05171	7.80717	4.99781	2.68733	4.16452	1.90788	0.723107	1.05234	3.08376	17.7252	6.26128	17.7118
ONT.11442	2.25448	3.7177	3.66506	4.031	3.84417	6.99556	3.61553	2.10468	3.08376	0.886261	3.9133	3.17903
ONT.11451	8.37377	9.66602	9.66243	11.4212	10.8918	5.40566	7.95417	9.1203	8.56599	6.64696	13.3052	15.8952
ONT.11453	2.57655	2.23062	3.33187	0.335917	1.92208	2.54384	1.08466	0.350781	1.7132	0.886261	0.782659	1.36244
ONT.11456	9.33998	8.17894	11.9947	11.4212	10.2511	11.4473	0.723107	4.20937	1.7132	1.32939	0.39133	0.908295
ONT.11459	2.57655	0.74354	3.66506	12.4289	8.32903	7.94949	2.89243	1.7539	0.685279	0.443131	0.39133	1.36244
ONT.1148	5.47516	7.06363	8.32968	13.1007	20.8226	15.899	16.6315	10.1726	4.79695	4.43131	9.39191	11.8078
ONT.11482	12.8827	2.23062	1.99912	0	0	0	0	0	0	18.6115	8.21792	9.99125
ONT.11507	0.322068	0.37177	0.333187	2.68733	3.84417	1.90788	2.16932	2.80625	2.39848	0.443131	0.39133	0
ONT.1153	1.61034	2.23062	3.33187	0	0	0	0	0.701561	0	3.10191	1.17399	1.36244
ONT.11540	22.5448	23.4215	16.9925	7.39016	7.36799	9.53939	2.16932	4.20937	7.88071	28.3604	18.0012	25.8864
ONT.11545	0	0	0	0	0	0	2.16932	0	0.34264	0	0	0
ONT.11549	38.3261	10.4096	12.3279	4.70283	3.20347	3.81576	0	0	0.34264	8.41948	13.3052	40.4191
ONT.11550	19.002	3.34593	5.33099	2.0155	2.24243	0.953939	0	0	0	7.09009	8.60925	19.5283
ONT.11551	27.6979	11.1531	11.6616	3.02325	1.60174	1.90788	0	0	0	18.6115	27.7844	43.144
ONT.11563	34.1392	36.8052	47.6458	46.0206	33.9568	35.2958	13.739	11.5758	7.88071	23.4859	17.2185	21.3449
ONT.11579	248.315	338.311	362.508	548.552	632.686	624.512	976.555	536.694	257.665	544.164	442.203	539.527
ONT.11580	46.6999	42.01	40.3156	59.1213	61.1863	89.9883	75.9262	33.3242	18.1599	70.0146	37.5677	42.6899
ONT.11598	5.79723	5.94832	5.33099	3.35917	4.80521	5.08768	4.33864	6.66483	5.48223	3.54504	1.95665	4.08733
ONT.11599	0.644136	0.37177	0.666374	0.671833	1.28139	1.27192	1.80777	7.01561	5.48223	6.20383	5.08729	5.44977
ONT.11611	8.69584	5.94832	5.33099	0.335917	0.320347	0.31798	0.361553	0.350781	0.34264	11.0783	16.4358	8.62881
ONT.1162	18.68	23.0497	28.3209	20.4909	22.7447	20.9867	19.5239	17.539	20.5584	19.4977	19.5665	29.0655
ONT.1163	26.7317	15.9861	7.66331	8.39791	4.80521	25.7564	1.08466	1.05234	0.34264	40.3249	15.6532	38.1484
ONT.11635	1.61034	0.37177	1.33275	2.0155	2.24243	1.27192	2.16932	4.56015	4.11167	0.443131	1.56532	0.908295
ONT.11651	0	1.48708	0.333187	0.335917	0	0	0	0.350781	0	3.10191	2.73931	4.99562
ONT.11667	0	0	0.333187	0	0.320347	0	0	0	0	0	0.39133	0
ONT.11689	0	0	0	0	0	0	5.78485	6.66483	5.13959	2.21565	3.9133	1.81659
ONT.11701	8.69584	7.4354	6.99693	6.71833	10.5715	6.99556	7.95417	8.41874	5.13959	4.87444	12.1312	7.26636
ONT.1171	4.83102	6.32009	6.99693	11.4212	18.9005	13.0372	16.6315	8.76952	11.3071	0.443131	2.73931	1.36244
ONT.11721	3.54275	1.11531	2.33231	4.36691	8.96972	1.27192	0.723107	1.05234	2.05584	0	1.17399	1.81659
ONT.11728	5.79723	8.92248	6.66374	2.0155	2.88313	1.27192	0	0.350781	0.34264	2.65878	1.17399	1.81659
ONT.11851	16.7475	13.3837	12.9943	19.4832	17.9394	17.4889	16.2699	18.2406	15.7614	15.5096	12.1312	16.3493
ONT.11879	0	0	0	0.335917	0.961042	0.63596	0	0.350781	0.685279	0	0.39133	0.454148
ONT.11897	0	0	0.666374	0	0	0	0	0	0	0	0	0
ONT.11922	1.93241	4.83301	5.99737	4.70283	6.72729	4.13374	6.14641	5.61249	5.82487	3.54504	2.73931	4.54148
ONT.1193	1.28827	1.11531	0.999562	2.35142	1.92208	0.63596	0.723107	0.701561	0.34264	1.32939	0.39133	0.908295
ONT.11939	4.18689	8.17894	9.32924	6.38241	5.76625	6.3596	8.31573	4.56015	2.74112	2.21565	5.47862	3.63318
ONT.11944	7.40757	14.499	12.6611	7.39016	19.8615	15.899	16.6315	19.2929	16.4467	1.77252	9.78324	7.72051
ONT.11950	0.966205	0	1.66594	5.03875	6.72729	3.49778	6.50796	4.91093	0.685279	0	0	0
ONT.11975	136.879	121.569	99.9562	110.181	128.459	140.865	115.697	88.046	106.561	186.115	167.098	155.773
ONT.11976	782.304	589.627	606.401	379.25	358.789	367.267	173.184	164.867	165.495	1006.79	680.522	815.195
ONT.11980	7.0855	3.34593	6.33056	2.68733	4.48486	1.5899	1.80777	0.701561	1.02792	3.54504	3.52197	4.54148
ONT.11982	12.2386	17.845	21.6572	8.73383	11.5325	12.4012	0.361553	0.350781	0.685279	1.77252	3.13064	0.908295
ONT.12008	0	0.37177	0.333187	0	0.320347	0	0.361553	0	0.34264	3.54504	1.56532	5.90392
ONT.1204	22.8668	14.499	21.324	13.7726	18.2598	11.1293	13.739	19.9945	17.132	13.737	24.2624	16.8035
ONT.12056	2.89861	2.60239	3.66506	1.00775	1.28139	1.27192	0.361553	2.45546	4.79695	2.21565	1.56532	3.63318
ONT.12062	8.37377	4.46124	7.66331	3.02325	8.00868	9.85737	4.70019	4.20937	4.79695	10.192	5.08729	4.54148
ONT.12077	1.28827	0.37177	0.666374	1.34367	0.640695	1.90788	0.723107	2.10468	3.4264	2.21565	1.17399	1.36244
ONT.12102	0.322068	0.74354	0	0	1.60174	0.31798	2.16932	0.701561	0	1.32939	1.17399	0
ONT.12133	42.1909	30.4851	23.9895	33.9276	94.8228	107.159	33.986	10.5234	9.59391	3.98818	4.30463	4.99562
ONT.1214	3.54275	1.85885	2.6655	2.0155	1.28139	2.86182	3.61553	4.91093	6.51015	1.77252	3.13064	4.54148
ONT.12146	0.322068	3.7177	2.99868	1.34367	7.04764	2.54384	1.44621	4.91093	1.02792	1.32939	0.782659	0.454148
ONT.12153	8.37377	3.7177	10.3288	7.72608	4.48486	6.3596	0.361553	0.701561	0.34264	5.31757	1.56532	11.3537
ONT.12175	0.322068	0	0	4.36691	4.80521	2.86182	2.89243	2.45546	1.02792	0	0	0
ONT.122	9.33998	6.32009	5.99737	0.335917	11.5325	19.7147	0	0.350781	1.37056	4.43131	1.56532	2.27074
ONT.12234	0.322068	0	0	0.335917	0	0	0	0.350781	0	0	1.17399	0.454148
ONT.12238	28.342	26.3957	35.651	42.6614	32.3551	37.8396	20.6085	28.764	38.3756	32.3485	24.6538	23.1615
ONT.12251	0.644136	0.37177	0.666374	0	0	0.63596	0	0.701561	0	5.31757	5.08729	9.5371
ONT.12252	4.83102	8.17894	6.33056	5.37466	4.80521	3.1798	7.23107	6.31405	2.74112	7.97635	6.6526	11.3537
ONT.12253	0	0	0	0	0	0	6.50796	7.71718	6.16751	3.98818	4.69596	4.54148
ONT.12257	16.1034	5.57655	1.99912	0.335917	0.640695	0.31798	0	0.350781	0	15.0664	10.1746	20.8908
ONT.12261	18.3579	13.0119	17.9921	0.671833	0.320347	0	0.723107	1.40312	0	21.7134	21.1318	23.1615
ONT.12266	1.61034	2.60239	3.66506	5.37466	2.88313	2.22586	1.44621	2.45546	0.34264	2.65878	2.73931	3.17903
ONT.12268	5.15309	2.97416	3.99825	3.35917	7.04764	5.08768	2.16932	1.7539	2.05584	0	0.782659	1.81659
ONT.1227	2.89861	1.85885	0.666374	4.031	4.16452	6.3596	3.97709	3.85859	4.45431	1.32939	2.73931	1.81659
ONT.12270	1.61034	2.97416	1.99912	4.36691	2.56278	2.22586	2.89243	1.7539	2.05584	3.10191	2.73931	0.908295
ONT.12272	11.2724	7.80717	5.33099	6.38241	2.88313	5.72364	1.44621	0.350781	0.685279	0.886261	2.34798	12.7161
ONT.12273	5.79723	9.66602	6.33056	5.71058	6.72729	6.3596	5.4233	5.96327	3.08376	8.86261	5.47862	8.17466
ONT.12274	13.2048	17.845	13.3275	9.74158	18.2598	13.9911	10.485	12.6281	6.85279	15.0664	10.5659	9.08295
ONT.12275	0	0	0	0	0	0	3.25398	12.6281	4.11167	8.86261	1.56532	4.99562
ONT.12284	9.98412	16.3579	14.6602	10.4134	14.736	9.85737	11.2082	8.76952	8.90863	9.30574	11.7399	10.4454
ONT.12290	11.2724	24.9086	24.6559	27.2092	39.7231	29.8901	38.3246	24.9054	22.9568	22.1565	22.3058	21.3449
ONT.12294	6.76343	8.92248	7.33012	8.73383	12.4935	8.90343	10.8466	14.382	11.9924	5.31757	3.13064	3.63318
ONT.12306	10.6283	14.499	29.9868	10.4134	9.93077	27.3463	15.5468	9.47108	18.8452	12.8508	8.60925	9.08295
ONT.12313	13.5269	11.1531	9.99562	12.7648	16.6581	14.945	10.485	10.1726	7.19543	7.09009	9.78324	9.99125
ONT.12320	0	0	0	0	0	0	5.78485	5.96327	6.51015	31.0191	30.915	33.1528
ONT.12321	0.644136	0.74354	1.33275	2.0155	0	0.31798	12.6544	11.5758	10.6218	5.31757	10.5659	10.4454
ONT.12328	10.9503	10.0378	11.6616	8.73383	10.8918	12.0832	6.14641	5.61249	3.4264	9.74887	6.6526	7.72051
ONT.12332	2.57655	2.60239	3.66506	1.00775	1.28139	2.22586	3.25398	1.40312	1.7132	1.77252	3.52197	2.27074
ONT.12333	20.9344	6.69186	1.66594	0.335917	1.28139	0.63596	0.361553	0	0	11.0783	5.47862	11.3537
ONT.12334	4.50896	7.06363	6.66374	5.71058	7.36799	7.31354	15.1852	9.1203	8.90863	3.10191	9.00058	7.72051
ONT.12338	3.86482	1.85885	1.33275	0.671833	0.640695	2.54384	0	0	0	0.886261	0.782659	0.454148
ONT.12339	0.322068	2.60239	1.66594	4.36691	7.36799	6.3596	5.06175	4.91093	2.39848	2.21565	3.9133	1.36244
ONT.12342	1.93241	1.48708	2.6655	9.06975	3.52382	6.67758	2.53087	1.40312	0	0	0.39133	0
ONT.12353	33.4951	45.3559	37.6502	41.3177	62.4677	37.8396	57.1254	59.9835	46.2563	29.2466	38.3503	34.0611
ONT.12354	16.1034	19.7038	14.9934	33.2557	42.2858	28.3002	54.233	36.1304	38.3756	14.1802	17.2185	15.8952
ONT.12357	5.79723	6.32009	7.99649	10.7493	9.29007	10.1754	7.59262	9.1203	10.6218	8.86261	8.21792	9.08295
ONT.12360	1.61034	0.37177	0.999562	1.67958	2.24243	2.86182	5.4233	1.05234	5.13959	0	2.73931	0.454148
ONT.12361	0	0.74354	0	1.00775	0	0	19.5239	24.5546	31.5228	12.4077	17.2185	18.1659
ONT.12364	7.72964	4.46124	3.33187	2.68733	1.28139	2.54384	2.53087	3.50781	4.11167	4.87444	8.60925	4.99562
ONT.12368	6.76343	7.4354	6.33056	16.4599	13.4546	12.7192	14.4621	11.9265	9.93655	0.886261	2.73931	2.72489
ONT.12369	4.18689	0.74354	1.99912	3.69508	6.40695	3.1798	3.97709	2.45546	1.7132	6.20383	3.52197	2.72489
ONT.12370	8.05171	10.4096	13.9939	21.1627	13.4546	16.217	35.7938	19.9945	24.67	2.21565	9.00058	6.35807
ONT.12376	3.86482	2.97416	2.99868	2.0155	2.24243	1.27192	2.89243	0.701561	4.79695	2.65878	0.39133	0.454148
ONT.12379	1.61034	2.60239	0.333187	0.671833	2.24243	0.31798	2.89243	1.7539	2.74112	1.77252	1.17399	1.81659
ONT.12387	21.9006	10.7813	10.9952	0.671833	0.320347	0	0	0.701561	0	18.1684	15.2619	20.8908
ONT.12389	2.57655	7.80717	4.33143	7.05425	4.16452	6.99556	4.70019	3.50781	4.79695	2.21565	3.9133	3.17903
ONT.12390	1.28827	2.97416	2.99868	5.03875	5.76625	3.81576	6.14641	6.66483	4.11167	1.77252	1.56532	2.72489
ONT.12392	2.57655	2.97416	1.66594	2.68733	2.24243	2.22586	5.06175	2.80625	1.7132	1.32939	0.782659	1.36244
ONT.12395	2.25448	3.7177	2.33231	2.0155	1.28139	1.27192	4.33864	4.56015	3.4264	12.4077	6.26128	6.81221
ONT.12399	7.72964	3.7177	3.66506	0	0.961042	0	1.44621	0.350781	0.34264	34.5642	27.3931	54.9519
ONT.12404	21.5786	32.344	26.655	25.1937	24.9871	13.0372	22.4163	23.5023	14.3909	14.6233	11.7399	16.3493
ONT.12405	15.1372	28.9981	35.651	18.1395	22.7447	18.7608	43.7479	33.3242	25.698	7.09009	12.9139	9.5371
ONT.12406	28.342	24.9086	25.6554	10.4134	9.93077	6.3596	7.59262	7.36639	6.16751	7.53322	9.39191	10.4454
ONT.12407	12.2386	19.7038	11.6616	8.73383	7.68834	14.945	6.14641	4.56015	6.85279	9.74887	16.8272	9.08295
ONT.12413	3.86482	1.85885	5.33099	6.71833	4.16452	3.49778	3.61553	3.15703	4.11167	0.443131	3.9133	3.17903
ONT.12414	14.171	18.2167	16.6594	25.8656	24.026	21.3046	15.9083	16.1359	7.88071	12.4077	12.5226	14.5327
ONT.12415	11.5945	21.1909	21.9904	30.9043	26.2685	24.4844	23.8625	24.5546	19.5305	11.9645	17.6098	20.8908
ONT.12416	25.7655	31.6004	37.6502	26.8733	66.9526	106.841	11.9313	5.61249	7.19543	17.7252	21.5231	20.4366
ONT.12434	9.98412	14.499	10.9952	14.1085	14.736	20.0327	20.6085	15.4344	16.7893	9.30574	12.5226	13.1703
ONT.12436	4.83102	8.92248	7.33012	7.72608	7.68834	9.85737	6.14641	6.66483	6.16751	1.32939	5.47862	4.08733
ONT.12438	4.50896	1.11531	0.333187	0	0	0.31798	0	0	0	2.65878	1.17399	0.908295
ONT.12440	0.966205	2.23062	1.66594	0.335917	0.961042	0.63596	1.44621	2.10468	2.74112	0.886261	0.782659	1.81659
ONT.12450	3.86482	5.94832	5.99737	5.03875	5.12556	6.67758	5.4233	6.31405	6.16751	6.20383	5.08729	4.54148
ONT.12456	10.9503	10.0378	8.32968	10.0775	25.9481	13.3552	0.361553	0	0	0	0	0.454148
ONT.12467	2.89861	1.11531	2.33231	4.70283	3.84417	5.72364	5.4233	5.61249	4.79695	3.54504	1.95665	2.27074
ONT.12469	3.86482	2.60239	0.999562	0.671833	0.320347	0.31798	0	0	0.34264	4.87444	3.13064	2.72489
ONT.12474	46.6999	79.5588	79.9649	113.876	106.996	77.905	61.4641	68.753	49.3401	20.384	36.785	33.1528
ONT.12475	36.3937	49.4454	47.979	63.1523	74.3206	75.3612	66.1643	63.4913	75.3807	16.839	23.8711	22.2532
ONT.12482	1.28827	1.11531	0.999562	2.0155	5.76625	3.81576	8.31573	8.06796	5.48223	0	2.34798	0.908295
ONT.125	0	0.74354	1.33275	0.335917	0	0.63596	0.723107	0.701561	0.685279	0	0	0.454148
ONT.12504	16.1034	16.7296	15.993	17.4677	41.3248	34.0238	18.8008	11.5758	11.6497	4.87444	10.1746	9.08295
ONT.12537	5.79723	0.37177	2.99868	0	0	0.953939	0	1.05234	2.39848	5.31757	4.30463	4.08733
ONT.12539	3.22068	9.66602	6.99693	4.70283	13.4546	7.31354	7.59262	7.36639	2.05584	3.54504	3.52197	3.17903
ONT.12581	1.61034	2.97416	2.99868	2.68733	2.88313	0.31798	2.53087	4.91093	1.7132	1.32939	1.56532	2.27074
ONT.12598	5.47516	2.23062	5.33099	3.02325	4.16452	2.86182	2.16932	2.45546	1.02792	3.98818	4.30463	5.90392
ONT.12624	109.825	154.284	137.273	282.17	292.797	367.267	147.514	89.7999	59.2766	64.6971	52.0468	74.0261
ONT.12625	9.33998	9.66602	7.66331	4.36691	2.24243	5.72364	2.53087	3.15703	4.11167	14.1802	23.4798	19.5283
ONT.12656	46.0558	33.0875	34.3183	0.671833	1.60174	1.90788	0.723107	1.05234	3.08376	34.1211	39.9156	33.1528
ONT.1266	0	0	0	0	0	0.31798	0	0	0	0	0	0
ONT.12664	5.15309	4.46124	3.33187	2.0155	10.2511	13.9911	5.78485	2.10468	1.02792	4.43131	4.69596	2.72489
ONT.12665	1.61034	1.85885	3.99825	1.67958	1.28139	0.953939	1.44621	0.701561	0	4.87444	1.56532	0
ONT.12680	5.47516	6.69186	9.66243	19.4832	21.4633	12.4012	27.1165	15.7851	21.2437	3.54504	5.47862	5.90392
ONT.12683	9.66205	13.7555	12.9943	32.5839	76.8834	75.6792	90.0268	72.9624	94.5685	5.31757	12.5226	4.54148
ONT.12684	479.882	523.824	560.421	666.458	690.028	872.855	204.278	169.778	198.731	356.72	212.101	315.633
ONT.12685	5.79723	9.66602	7.66331	13.4367	19.2208	17.1709	0.723107	0.350781	0	0	0	0
ONT.12698	6.76343	10.4096	7.99649	15.1162	19.2208	8.26747	19.1623	18.2406	16.4467	3.10191	3.52197	6.81221
ONT.12706	6.76343	15.2426	7.66331	13.1007	11.5325	11.1293	15.5468	26.3086	17.4746	9.30574	7.82659	8.62881
ONT.1272	8.37377	11.8966	13.6607	13.7726	7.04764	8.58545	11.9313	8.76952	7.88071	11.0783	10.1746	13.1703
ONT.12775	9.01791	7.4354	10.3288	10.7493	9.61042	9.22141	15.5468	14.382	16.7893	12.8508	10.9572	6.81221
ONT.12786	0.644136	2.23062	1.33275	3.02325	5.12556	1.5899	7.59262	5.61249	6.16751	2.21565	2.73931	2.72489
ONT.12790	0	0.37177	0	0.335917	0.961042	0	0.723107	0	0	0	0	0.454148
ONT.12796	5.79723	8.92248	12.3279	25.5297	20.1819	14.6271	18.0777	13.3297	10.2792	2.65878	5.08729	4.99562
ONT.12833	1.28827	0.37177	0.333187	1.67958	3.52382	1.27192	13.3775	12.9789	18.5025	1.77252	1.56532	4.99562
ONT.12847	0	0.37177	0.666374	1.00775	1.28139	0.953939	12.6544	3.50781	4.11167	1.77252	0.39133	0.908295
ONT.12880	1.28827	0	0.666374	0.335917	2.88313	2.54384	1.08466	0	0.34264	0.443131	0	0
ONT.12888	1.61034	5.20478	0.666374	3.69508	2.56278	3.49778	1.80777	2.45546	2.05584	1.32939	1.56532	1.36244
ONT.12931	16.4255	18.9603	17.3257	14.1085	19.8615	13.9911	59.6563	53.3187	57.2208	20.8271	53.6122	26.7947
ONT.12934	1.28827	0.74354	2.33231	1.00775	4.16452	6.99556	1.80777	1.40312	0.685279	0.886261	0.39133	0.908295
ONT.1295	4.18689	2.60239	3.66506	6.38241	6.0866	7.31354	3.25398	6.66483	5.48223	2.21565	1.56532	2.72489
ONT.12971	0	0	0	0	0.320347	1.27192	0.723107	0.701561	0.685279	0	0	0
ONT.1298	5.47516	1.85885	3.33187	1.34367	4.48486	1.90788	3.61553	0.701561	1.02792	3.98818	0.782659	3.17903
ONT.13016	1.93241	6.69186	5.33099	5.37466	3.84417	5.40566	4.33864	9.1203	6.51015	3.10191	3.52197	2.72489
ONT.13044	52.8192	33.4593	42.9811	19.1472	14.4156	8.58545	0	0.701561	0	39.8818	11.7399	47.2314
ONT.13069	2.89861	2.23062	1.99912	3.02325	1.60174	2.22586	0.723107	1.7539	1.7132	0	1.17399	0.908295
ONT.13083	1.28827	3.7177	1.99912	3.69508	9.93077	6.3596	14.8237	21.0468	18.5025	5.7607	9.00058	6.35807
ONT.13098	0	0	0.333187	0	0	0.63596	0	0	0	0	0	0
ONT.13105	1.61034	1.11531	1.66594	1.34367	2.24243	0.31798	1.80777	2.10468	1.02792	0.886261	2.34798	1.36244
ONT.13138	8.37377	4.08947	4.33143	5.03875	7.36799	2.86182	3.61553	2.10468	1.7132	2.65878	3.52197	2.72489
ONT.13140	40.2585	31.2287	33.3187	24.5219	28.1906	31.48	42.3017	33.6749	29.1244	9.30574	12.9139	13.1703
ONT.13150	0.322068	1.48708	0.999562	2.0155	1.92208	2.22586	2.53087	2.10468	1.02792	0	0.39133	0.454148
ONT.13196	11.2724	21.5627	21.324	25.5297	23.3854	20.0327	25.6703	16.1359	14.7335	15.5096	17.6098	18.6201
ONT.13202	1.61034	0.37177	1.99912	1.34367	1.28139	1.27192	1.08466	0.701561	1.02792	0.886261	0.782659	0
ONT.13241	10.9503	8.92248	13.3275	10.4134	24.9871	10.4933	4.70019	3.50781	2.39848	5.7607	10.1746	6.81221
ONT.13246	17.7138	20.8191	22.6567	5.71058	7.68834	3.49778	0	0	0	0	0	0
ONT.13252	1.61034	0.74354	2.6655	2.0155	1.92208	2.22586	2.53087	4.56015	2.74112	7.53322	14.4792	10.4454
ONT.13265	1.61034	3.7177	2.6655	2.35142	2.88313	3.81576	6.50796	4.91093	6.16751	7.97635	8.21792	6.35807
ONT.13288	16.4255	13.3837	24.3227	1.34367	1.92208	0.953939	0.723107	1.40312	2.05584	20.384	22.6971	20.8908
ONT.13292	0.644136	0.37177	0.333187	0	0.640695	2.22586	0.723107	0	0	0	0	0
ONT.13294	29.9523	39.0358	34.9847	45.3487	41.9655	73.7713	15.1852	5.26171	4.79695	28.8035	15.6532	23.6157
ONT.13321	5.79723	1.48708	3.33187	0.671833	0	0.31798	0.723107	1.7539	0.34264	7.53322	6.6526	4.08733
ONT.13328	2.89861	1.48708	0.666374	1.34367	6.0866	5.40566	8.67728	1.7539	3.76903	0.886261	0	0.908295
ONT.13376	13.2048	10.0378	7.99649	6.71833	5.4459	3.81576	4.70019	5.96327	5.82487	17.2821	9.00058	13.1703
ONT.13377	10.3062	8.92248	5.99737	7.05425	13.1342	15.581	11.9313	9.82186	7.19543	5.7607	10.1746	9.5371
ONT.13387	7.72964	3.34593	4.66462	6.71833	6.40695	10.1754	9.40039	6.66483	10.2792	4.87444	7.43526	4.08733
ONT.13400	1.61034	1.11531	2.33231	2.35142	6.0866	3.81576	0.361553	0	0.34264	0	0.39133	0
ONT.1343	29.3082	37.5488	45.9798	67.5192	51.2556	74.7252	87.8574	43.8476	55.8502	25.2584	22.6971	32.6986
ONT.13431	1.28827	1.48708	0.333187	3.35917	2.24243	5.40566	5.4233	3.50781	7.19543	0.443131	2.34798	2.27074
ONT.13432	4.50896	1.48708	1.33275	0.671833	0.961042	0.31798	0	0	0	17.2821	11.7399	23.6157
ONT.13433	4.50896	3.7177	9.99562	7.05425	13.4546	8.26747	10.8466	8.41874	9.59391	3.98818	5.08729	2.27074
ONT.13434	5.79723	17.1014	11.9947	25.5297	23.3854	20.3507	10.485	4.56015	5.13959	0.443131	5.08729	0.454148
ONT.13435	30.5965	40.5229	36.9838	45.3487	41.9655	35.9317	34.3476	34.0257	30.4949	31.0191	30.5237	32.2445
ONT.13440	1.93241	3.34593	0.666374	0.335917	2.56278	2.22586	3.61553	10.8742	9.25127	11.5214	3.9133	9.08295
ONT.13449	4.83102	4.83301	3.66506	2.68733	2.88313	1.90788	3.61553	2.45546	2.39848	8.41948	5.86995	8.17466
ONT.13450	9.98412	17.845	15.3266	18.4754	14.736	14.3091	7.59262	5.61249	8.56599	1.32939	5.47862	6.35807
ONT.13461	33.173	23.7933	29.6537	0.335917	2.24243	1.27192	0	0	0	0	0.39133	0
ONT.13462	0	0	0	0	0	0	20.6085	31.921	28.0964	26.1447	20.7405	23.6157
ONT.13481	0.322068	0	0.666374	0	0	0	5.78485	1.40312	3.4264	5.7607	5.08729	5.90392
ONT.13484	9.33998	8.17894	13.9939	8.73383	10.2511	11.4473	8.67728	7.71718	5.13959	7.53322	8.60925	9.99125
ONT.13490	5.15309	4.46124	4.33143	6.71833	4.48486	3.81576	3.61553	3.85859	2.05584	2.21565	3.9133	5.90392
ONT.13494	4.50896	0.74354	3.66506	0.335917	0.640695	0.31798	0	1.05234	1.02792	5.31757	0.782659	4.99562
ONT.13499	8.69584	8.55071	3.33187	3.69508	4.16452	6.04162	4.33864	4.20937	7.88071	49.6306	76.3093	47.2314
ONT.13500	0.644136	1.85885	2.6655	2.68733	6.40695	8.90343	7.59262	2.80625	4.79695	0.443131	1.17399	0.454148
ONT.13508	12.2386	19.332	19.658	20.155	18.9005	15.263	0.723107	2.10468	0.34264	1.77252	1.95665	2.72489
ONT.13509	3.86482	5.20478	5.33099	13.1007	10.8918	10.8113	16.2699	14.0312	9.93655	3.10191	8.21792	5.44977
ONT.13514	4.50896	6.69186	4.66462	4.031	1.28139	2.22586	2.16932	2.45546	1.7132	4.87444	7.82659	5.44977
ONT.13522	9.01791	8.92248	17.3257	16.4599	16.6581	21.3046	14.1006	15.7851	10.2792	2.21565	5.08729	3.17903
ONT.13526	13.2048	7.06363	5.66418	1.34367	0	0.63596	0.723107	3.15703	2.74112	23.0428	17.2185	18.6201
ONT.13534	3.86482	3.7177	0.999562	3.35917	5.4459	3.49778	1.44621	5.26171	2.39848	0	2.34798	3.17903
ONT.13542	3.22068	4.08947	4.66462	7.72608	8.96972	4.13374	16.2699	12.2773	12.335	5.7607	5.47862	4.99562
ONT.13550	12.5607	15.6143	16.3262	20.8268	17.6191	24.4844	9.40039	13.3297	16.1041	5.31757	4.30463	8.17466
ONT.13551	1.61034	4.08947	3.99825	3.02325	3.84417	4.45172	6.86951	0.350781	2.05584	4.43131	2.73931	3.17903
ONT.13553	3.86482	7.4354	2.6655	1.34367	3.52382	1.5899	0	0	0	0	0	0
ONT.13554	0.966205	1.48708	3.66506	3.69508	9.61042	11.1293	11.5697	8.06796	8.90863	0.886261	1.56532	2.27074
ONT.13559	38.3261	39.0358	36.3174	44.6769	54.459	48.6509	26.0318	20.6961	28.4391	8.41948	12.9139	11.3537
ONT.13567	2.25448	4.08947	4.33143	6.38241	8.64938	4.7697	5.06175	3.50781	4.79695	0.443131	3.9133	1.81659
ONT.13569	24.7993	23.0497	29.6537	27.2092	23.065	33.7059	9.76194	7.71718	6.51015	3.98818	1.95665	2.72489
ONT.13570	0	0	0	0	0	0.31798	9.40039	6.66483	9.25127	5.31757	4.30463	5.44977
ONT.13571	14.171	24.5368	36.9838	66.1756	58.6236	58.8263	65.0796	64.1929	62.0178	16.3958	20.3491	18.1659
ONT.13619	10.3062	13.3837	14.6602	16.124	18.5801	12.4012	12.2928	17.1883	14.0482	10.6351	11.7399	13.6244
ONT.13635	5.79723	4.46124	2.6655	2.68733	5.12556	1.90788	6.14641	4.91093	3.4264	4.87444	9.00058	5.90392
ONT.13673	1.61034	3.34593	3.66506	4.031	3.84417	5.40566	2.16932	6.31405	3.08376	3.98818	5.08729	2.72489
ONT.13676	2.25448	5.20478	3.99825	4.031	5.4459	6.67758	9.03883	7.36639	9.59391	2.65878	5.86995	5.44977
ONT.13698	0	0	0	0	0	0	0	0	0	0.443131	0	0
ONT.13728	66.9902	93.686	92.9592	208.604	175.871	193.332	254.534	284.483	256.294	37.6661	76.7006	39.965
ONT.13732	2.89861	2.97416	1.66594	3.69508	3.52382	3.1798	5.06175	3.15703	2.39848	1.32939	2.34798	1.81659
ONT.1374	5.15309	2.23062	1.66594	5.03875	9.29007	9.22141	15.1852	14.382	11.3071	1.32939	2.73931	6.35807
ONT.13744	0.644136	0.74354	0	0.335917	7.68834	2.22586	9.40039	2.10468	1.02792	0	0.782659	1.81659
ONT.13775	0	0	0	0.335917	0	0	0	0	0.685279	0	0	0
ONT.1379	8.69584	8.55071	9.99562	5.37466	12.4935	12.0832	11.9313	5.96327	2.05584	5.7607	9.78324	11.3537
ONT.13838	0	0	0	0	0	0	10.8466	7.01561	5.13959	1.77252	0.782659	2.72489
ONT.13912	11.5945	12.2684	19.9912	12.4289	9.61042	19.0788	7.23107	4.20937	5.48223	1.32939	1.95665	3.17903
ONT.13913	16.1034	9.66602	15.6598	25.1937	27.5499	49.9228	11.9313	4.20937	0.685279	2.65878	4.69596	4.54148
ONT.13914	4.18689	3.7177	3.66506	4.36691	13.7749	3.1798	11.9313	11.225	6.51015	0.443131	3.9133	5.90392
ONT.13937	4.50896	3.34593	2.6655	0	0.961042	1.90788	0	0	1.37056	3.98818	4.69596	1.81659
ONT.13952	5.79723	6.69186	7.33012	9.06975	16.9784	14.3091	24.5856	15.0836	18.5025	3.98818	7.82659	5.44977
ONT.13990	2.25448	3.34593	4.33143	1.34367	9.93077	2.54384	5.78485	3.50781	2.74112	0.443131	2.73931	2.72489
ONT.14004	12.2386	4.83301	9.66243	2.35142	2.56278	0.953939	0.723107	0.350781	0	24.8153	17.2185	18.6201
ONT.14006	5.15309	8.92248	6.99693	11.4212	8.32903	6.99556	10.485	6.31405	6.51015	4.87444	5.47862	6.81221
ONT.14009	4.18689	10.7813	10.662	25.8656	42.6062	11.7653	23.501	28.0625	17.132	4.87444	8.21792	3.63318
ONT.1402	0.966205	1.11531	0.333187	0.335917	3.84417	5.08768	4.70019	1.40312	1.37056	0	0.39133	0
ONT.14025	6.76343	5.57655	5.66418	1.34367	4.48486	2.22586	7.23107	4.56015	8.90863	13.2939	16.4358	10.4454
ONT.14030	1.28827	1.11531	0.333187	0.335917	0	0.31798	1.44621	1.40312	9.25127	19.4977	16.0445	48.1397
ONT.14031	9.01791	4.83301	1.99912	0.335917	3.84417	6.3596	1.08466	1.05234	4.79695	3.98818	6.26128	14.0786
ONT.14032	15.4593	6.32009	2.33231	2.35142	5.4459	5.40566	7.23107	5.96327	24.67	14.6233	18.7838	36.786
ONT.14040	0	0.74354	1.33275	1.00775	4.48486	3.1798	5.4233	5.96327	1.37056	0.443131	1.95665	1.36244
ONT.14048	44.7675	26.3957	21.324	17.4677	21.4633	10.8113	19.8854	18.9422	15.7614	46.0856	54.0035	63.5807
ONT.14051	26.7317	13.0119	13.3275	0	0	0.31798	0.361553	0.701561	0	17.2821	19.5665	20.8908
ONT.14052	132.048	86.6224	102.288	24.5219	42.9265	29.8901	7.23107	10.8742	18.8452	101.034	109.181	81.7466
ONT.14064	4.50896	10.0378	11.9947	8.73383	7.04764	7.31354	4.70019	7.36639	8.22335	3.10191	6.26128	4.08733
ONT.14078	326.255	514.901	547.76	721.213	536.902	483.965	480.504	465.135	463.934	264.549	328.717	366.951
ONT.14141	35.7496	39.4076	38.9829	85.3228	83.2903	82.3568	34.7091	36.1304	38.3756	38.9955	38.3503	46.3231
ONT.14159	2.89861	3.7177	0.666374	7.39016	33.9568	39.4295	38.6862	32.9734	17.4746	0.886261	1.56532	2.27074
ONT.14174	3.22068	2.97416	3.99825	2.68733	4.80521	4.7697	9.40039	6.31405	6.16751	5.7607	4.69596	4.99562
ONT.14193	75.686	38.2923	34.3183	5.37466	16.6581	15.263	7.59262	3.50781	9.25127	40.3249	53.6122	40.4191
ONT.14212	4.50896	2.60239	5.66418	1.67958	3.52382	0.63596	0	0	0	6.20383	5.08729	5.90392
ONT.14213	26.4096	8.17894	11.3284	1.67958	3.20347	1.27192	0	0	0	11.9645	26.2191	15.441
ONT.14214	23.1889	13.7555	19.3249	2.35142	0.640695	1.5899	0.723107	0.701561	0.34264	67.3559	47.7422	75.8427
ONT.14220	4.83102	8.92248	9.32924	11.4212	10.5715	4.13374	9.40039	6.66483	4.45431	5.31757	3.13064	4.54148
ONT.14225	1.61034	2.23062	2.33231	0	0.320347	0.31798	0.723107	1.05234	1.37056	3.10191	9.78324	3.63318
ONT.14227	0.322068	0	0.666374	2.68733	3.20347	2.54384	1.08466	5.96327	2.74112	0	1.17399	0.908295
ONT.14231	12.5607	12.2684	12.6611	10.0775	7.68834	11.4473	9.76194	7.01561	14.0482	7.53322	9.00058	10.4454
ONT.14235	88.2467	84.7635	97.957	77.9326	73.3595	81.0848	74.48	68.4022	84.632	60.7089	72.0047	67.2139
ONT.14237	77.9405	42.3818	26.3218	4.70283	14.4156	13.3552	5.06175	4.91093	9.93655	47.415	54.3948	34.0611
ONT.14243	62.8033	79.9305	87.295	95.0644	80.0868	82.6747	113.166	101.025	109.645	54.9482	71.222	68.1221
ONT.14247	9.33998	13.0119	16.9925	6.38241	3.52382	4.13374	1.08466	1.7539	1.02792	6.64696	7.43526	12.262
ONT.14254	0.322068	0.37177	0.333187	0.335917	1.60174	1.90788	2.16932	3.85859	4.45431	0	0	0.454148
ONT.14302	4.50896	5.94832	2.99868	10.4134	15.3767	21.9406	27.8396	17.1883	23.2995	3.54504	4.69596	1.81659
ONT.14312	0.322068	0.37177	0	0	0	0.31798	0.723107	0.350781	0	25.7016	13.3052	13.6244
ONT.14326	32.851	17.845	19.9912	5.37466	8.96972	4.7697	2.89243	1.7539	0.34264	9.30574	12.9139	11.8078
ONT.14329	5.15309	7.4354	1.99912	4.031	2.56278	4.45172	2.16932	3.15703	2.74112	4.87444	4.30463	2.27074
ONT.14333	0	0	0	0	0	0	10.485	6.66483	9.93655	3.54504	6.26128	4.54148
ONT.14335	20.6124	14.499	11.6616	6.0465	9.93077	3.81576	6.14641	3.85859	3.08376	14.1802	27.3931	14.5327
ONT.14340	0.966205	0.74354	0.666374	2.35142	1.92208	0.953939	4.33864	1.40312	2.05584	2.21565	0.782659	2.72489
ONT.14349	0.644136	0.37177	1.33275	1.34367	4.48486	3.81576	1.80777	0.701561	0.34264	0.443131	0.39133	0.454148
ONT.14354	2.57655	6.32009	2.6655	8.39791	19.2208	21.6226	9.76194	2.10468	1.7132	0.443131	0	0.908295
ONT.14355	6.76343	14.1273	11.9947	29.5607	22.7447	22.8945	11.2082	5.96327	5.48223	2.65878	5.08729	2.72489
ONT.14358	0.322068	0.37177	0	0	0	0	9.76194	19.9945	21.9289	15.0664	11.7399	18.1659
ONT.14361	0	0	0	0	0	0	22.7779	37.5335	29.1244	0.886261	1.56532	1.81659
ONT.14365	3.86482	7.06363	6.99693	18.8113	12.4935	11.7653	8.31573	11.225	11.3071	3.10191	7.43526	4.08733
ONT.14367	0	0	0	0	0	0	13.3775	17.1883	13.3629	11.9645	14.0879	12.7161
ONT.14374	5.79723	5.94832	6.99693	7.05425	7.04764	8.90343	15.5468	24.5546	16.1041	11.5214	12.9139	15.441
ONT.14378	12.8827	16.7296	14.9934	8.062	6.72729	8.90343	6.50796	8.41874	6.85279	16.3958	10.5659	18.1659
ONT.14380	2.89861	0.37177	0.333187	0	0	0	0	0	0	0	0.782659	1.36244
ONT.14384	0	0	0	0	0	0	14.8237	12.2773	7.19543	1.32939	2.73931	3.17903
ONT.14387	19.9682	25.6521	24.6559	35.2712	27.5499	26.3923	16.6315	14.7328	21.5863	14.1802	13.6965	12.7161
ONT.14388	1.28827	0.37177	16.9925	2.0155	0.961042	0	35.0707	0.350781	24.3274	2.65878	10.5659	14.5327
ONT.14392	6.76343	6.32009	8.66287	7.05425	8.64938	6.67758	6.50796	5.96327	4.79695	8.86261	5.08729	5.90392
ONT.14393	12.8827	9.66602	16.6594	14.4444	15.3767	21.3046	4.70019	8.06796	5.82487	7.53322	7.43526	5.44977
ONT.14397	5.47516	8.92248	7.66331	11.7571	8.96972	6.67758	0	0	0	0	0	0
ONT.14404	0	0	0	0	0	0	7.59262	9.1203	7.53807	2.65878	4.30463	5.90392
ONT.14405	5.47516	5.94832	7.33012	10.7493	7.36799	9.85737	2.53087	1.7539	0.685279	0.886261	0.39133	1.36244
ONT.14406	10.3062	5.20478	8.66287	4.70283	4.16452	4.45172	2.53087	1.40312	1.37056	7.97635	6.26128	11.8078
ONT.1441	3.54275	7.06363	3.33187	1.67958	13.4546	9.22141	7.59262	1.40312	1.02792	2.21565	3.52197	3.17903
ONT.14414	2.25448	4.83301	3.33187	3.35917	2.88313	4.7697	1.80777	2.45546	1.7132	1.77252	0.782659	2.27074
ONT.14419	10.3062	13.7555	19.9912	19.1472	14.0953	13.3552	6.14641	11.9265	13.3629	4.87444	7.04393	5.90392
ONT.14421	2.25448	8.55071	5.33099	18.4754	17.6191	20.0327	16.6315	25.607	15.4188	1.32939	5.86995	2.72489
ONT.14423	18.0358	20.4473	24.989	22.8423	24.6667	11.4473	20.247	12.6281	7.19543	17.7252	21.1318	24.9781
ONT.14424	0.966205	1.85885	1.33275	0.335917	3.20347	2.22586	2.89243	1.40312	1.02792	0	1.56532	3.17903
ONT.14425	3.22068	4.46124	1.99912	4.031	8.64938	5.08768	6.86951	3.85859	6.16751	1.77252	5.86995	3.17903
ONT.14428	5.79723	18.9603	12.9943	34.9353	30.1126	31.48	0	0	0	0	0	0
ONT.14430	1.93241	1.85885	2.6655	3.35917	7.04764	6.3596	6.14641	6.31405	8.56599	0.886261	3.13064	2.27074
ONT.14434	6.44136	11.1531	11.6616	12.093	12.8139	13.3552	8.67728	10.8742	11.6497	7.09009	5.47862	4.99562
ONT.14439	9.98412	13.0119	14.327	5.03875	8.00868	5.08768	0.723107	1.40312	0.685279	0	0	1.36244
ONT.14446	2.89861	5.20478	3.33187	5.71058	10.2511	3.81576	4.33864	5.61249	2.74112	5.31757	5.86995	6.81221
ONT.14447	11.9165	17.845	17.6589	40.31	37.801	38.1576	34.3476	39.6382	34.6066	2.65878	5.86995	3.63318
ONT.14453	3.86482	1.85885	4.33143	2.0155	2.24243	6.04162	3.97709	2.80625	1.37056	2.65878	1.17399	2.72489
ONT.14464	4.83102	4.08947	2.99868	5.71058	4.16452	6.04162	27.4781	16.4867	24.3274	6.64696	11.7399	8.62881
ONT.14471	6.1193	5.20478	7.66331	5.37466	8.64938	6.99556	3.61553	3.85859	4.79695	3.10191	3.9133	3.63318
ONT.14494	285.03	266.559	157.264	195.168	318.746	323.385	377.1	354.289	362.855	189.217	246.146	196.646
ONT.14495	14.4931	19.7038	21.324	27.8811	24.9871	24.1665	14.1006	15.4344	15.7614	8.41948	9.39191	6.81221
ONT.14510	5.79723	7.06363	7.66331	5.37466	6.72729	9.53939	2.53087	2.80625	3.4264	6.64696	2.34798	5.90392
ONT.14543	0	0.37177	0.666374	1.34367	0.640695	0.953939	23.8625	27.0101	21.2437	11.9645	12.5226	18.6201
ONT.14563	9.01791	5.94832	5.99737	3.69508	12.4935	9.22141	9.40039	4.20937	1.7132	2.21565	1.95665	0.454148
ONT.14575	9.98412	13.3837	16.3262	13.1007	18.5801	17.8069	22.7779	21.7484	21.2437	11.9645	16.4358	9.08295
ONT.14585	5.15309	2.97416	5.99737	4.70283	5.4459	4.45172	10.1235	11.5758	10.6218	2.65878	3.13064	5.44977
ONT.14592	0.966205	2.97416	2.33231	2.35142	1.60174	1.90788	3.25398	3.85859	4.11167	1.77252	2.34798	1.36244
ONT.14610	0.966205	0	0	2.68733	3.20347	2.86182	7.59262	2.10468	4.45431	1.32939	0	0
ONT.14622	25.4434	13.7555	20.6576	5.37466	7.68834	3.81576	1.44621	0.701561	0.34264	22.1565	19.1752	14.9869
ONT.14627	3.86482	2.23062	2.6655	2.35142	5.12556	4.13374	8.67728	2.45546	2.05584	1.32939	3.9133	3.63318
ONT.14669	4.50896	2.97416	2.33231	5.37466	12.1732	4.7697	11.9313	8.76952	15.7614	2.21565	1.56532	2.27074
ONT.14670	4.18689	1.11531	1.66594	0	0	0	0	0	0	3.98818	3.13064	3.17903
ONT.14683	387.126	569.551	622.06	720.205	718.539	680.795	659.835	645.086	549.251	444.903	533.382	559.51
ONT.14690	0	0	0	0	0.320347	0	0	0.350781	0	0.443131	0	0
ONT.14698	4.50896	6.69186	6.99693	5.71058	3.52382	5.08768	6.14641	6.66483	4.11167	4.87444	7.04393	3.63318
ONT.14743	21.9006	24.9086	24.989	22.1705	35.5586	21.3046	26.7549	22.45	19.1878	24.8153	28.1757	24.0698
ONT.14746	0.322068	0.74354	0	1.34367	0.320347	0	0.361553	0	0.685279	0	0	0
ONT.14751	2.89861	6.69186	3.66506	4.031	0.961042	3.1798	3.25398	4.91093	4.79695	3.54504	2.73931	3.63318
ONT.14753	5.15309	4.08947	4.66462	5.03875	9.29007	5.72364	3.25398	9.1203	6.51015	2.21565	3.9133	4.99562
ONT.14811	57.3281	57.9961	59.3073	38.9663	32.3551	24.8024	16.993	23.1515	30.1523	42.0974	29.7411	34.0611
ONT.14822	2.89861	4.46124	2.99868	5.71058	5.4459	2.22586	6.86951	2.80625	2.74112	3.98818	5.86995	3.63318
ONT.14839	37.682	48.3301	57.9746	56.7699	60.5456	36.8857	54.233	61.7374	64.0736	61.5952	52.4382	59.9475
ONT.14901	0.644136	0.37177	0	0.671833	1.60174	1.90788	19.8854	17.8898	19.5305	3.54504	2.73931	2.27074
ONT.14904	0.322068	2.23062	2.33231	5.71058	5.4459	9.22141	6.50796	4.20937	8.22335	1.32939	2.73931	1.81659
ONT.14908	110.147	103.352	118.948	92.0411	78.4851	73.4533	65.0796	59.9835	65.4442	102.363	88.0492	108.087
ONT.14918	4.83102	2.97416	5.33099	4.70283	7.04764	6.99556	14.4621	2.10468	7.19543	8.86261	12.9139	17.2576
ONT.14924	27.6979	19.7038	18.9917	10.4134	19.8615	7.94949	11.2082	10.5234	13.3629	8.86261	18.3925	14.9869
ONT.14926	0	0.74354	0.666374	0.671833	1.28139	1.5899	0	0	0	0	0	0
ONT.14927	5.15309	4.83301	5.33099	18.8113	20.5022	11.4473	1.08466	1.05234	0.34264	0	0	0
ONT.14928	5.15309	2.23062	13.6607	17.4677	30.433	16.217	2.53087	2.80625	0	0	0	0
ONT.14933	12.5607	9.66602	10.662	12.7648	11.8529	7.94949	3.25398	3.50781	2.05584	2.65878	1.56532	1.81659
ONT.14934	12.8827	12.6402	8.66287	8.39791	7.36799	6.99556	0	0	0	0	0	0
ONT.14936	0	0	0	0	0	0.31798	0	0	0	0	0	0
ONT.14937	35.7496	37.9205	41.9816	39.6382	37.4806	32.4339	5.4233	6.66483	4.11167	7.09009	7.43526	8.62881
ONT.1494	1.61034	2.23062	0.333187	2.35142	3.20347	3.49778	7.23107	6.66483	5.48223	0	0.39133	0.908295
ONT.14940	9.66205	6.32009	8.32968	1.34367	1.92208	1.5899	0.723107	1.40312	1.7132	6.20383	5.86995	7.26636
ONT.14941	0	0	0	0	0	0	4.33864	6.66483	3.08376	3.10191	2.73931	2.72489
ONT.14942	16.4255	14.1273	33.3187	54.4185	72.7188	27.9822	5.4233	2.45546	0.34264	0	0.782659	1.81659
ONT.14944	20.2903	16.7296	15.3266	17.1317	21.7836	20.9867	0	0	0	0	0	0.454148
ONT.14947	0.322068	0.37177	2.33231	3.35917	3.20347	1.90788	9.40039	5.61249	6.16751	3.98818	7.82659	6.35807
ONT.14950	10.9503	18.9603	16.6594	37.9586	35.8789	35.6137	36.5169	29.8164	29.8096	7.09009	12.9139	7.26636
ONT.14951	7.40757	11.5249	8.99605	11.4212	8.64938	13.3552	2.53087	1.05234	1.7132	0.443131	0.39133	0.454148
ONT.1508	0	0.37177	0.666374	0.671833	1.28139	0.953939	1.80777	1.40312	1.02792	0	0	0
ONT.1511	15.7813	11.5249	13.3275	6.71833	6.40695	5.72364	1.08466	2.10468	1.7132	14.6233	6.26128	18.6201
ONT.1517	1319.19	1185.2	1333.75	396.717	393.386	288.408	455.557	483.727	640.051	1199.55	1597.02	1201.22
ONT.1519	120.454	182.911	201.911	319.793	275.819	292.223	294.304	324.472	328.591	55.8345	104.485	87.6505
ONT.1520	10.6283	9.66602	13.9939	15.1162	8.64938	10.4933	4.33864	2.10468	0.685279	6.20383	1.95665	6.35807
ONT.1527	12.5607	15.6143	18.3253	20.4909	21.4633	20.3507	18.8008	20.6961	20.901	6.64696	12.1312	8.62881
ONT.1560	5.79723	7.4354	7.66331	8.39791	8.96972	13.9911	3.97709	5.96327	5.82487	3.10191	4.30463	2.72489
ONT.1587	9.98412	2.60239	1.66594	0	0.640695	0	0	0	0	2.65878	3.52197	4.54148
ONT.1588	16.1034	11.1531	8.66287	12.093	9.61042	7.63151	7.95417	8.76952	10.2792	7.97635	8.60925	6.81221
ONT.1589	2.89861	4.46124	0.999562	1.34367	1.60174	6.67758	0	0	0	0	0	3.17903
ONT.1590	15.7813	26.7674	27.3213	14.7803	37.1603	34.9778	36.5169	8.76952	7.19543	6.64696	8.60925	5.90392
ONT.1594	32.851	44.9842	41.3152	24.186	45.4893	52.4667	9.03883	21.0468	28.7817	30.576	25.4364	24.0698
ONT.1595	22.8668	15.6143	8.66287	10.0775	27.5499	21.6226	28.9243	14.0312	11.6497	12.8508	22.3058	19.9825
ONT.1612	1.28827	0.74354	0.666374	1.00775	2.24243	4.7697	0	0	0	0	0	0.454148
ONT.1628	22.5448	15.9861	13.9939	8.39791	7.68834	13.9911	2.16932	3.85859	5.48223	6.20383	11.7399	12.262
ONT.163	0	0.37177	0	2.35142	0.640695	0.953939	3.25398	4.56015	4.45431	0	0	0.454148
ONT.1635	0.644136	1.85885	1.66594	4.36691	8.64938	6.67758	6.14641	4.20937	7.19543	1.32939	1.95665	0
ONT.1640	0.322068	1.48708	0.999562	1.34367	0.961042	0.31798	0	0	0.685279	0	0.39133	0
ONT.1642	233.177	190.718	251.223	31.2402	41.0045	42.9273	19.8854	32.9734	47.9695	563.219	283.323	415.999
ONT.1660	58.9385	53.1631	60.6401	41.6536	58.6236	47.697	7.95417	1.05234	2.05584	16.3958	10.5659	21.3449
ONT.1662	7.0855	7.06363	9.32924	10.0775	7.36799	8.90343	6.14641	7.71718	5.82487	5.7607	10.1746	6.81221
ONT.1667	3.54275	3.34593	2.99868	2.0155	2.88313	0.31798	0	0	0	0.443131	0.782659	1.36244
ONT.1681	1.61034	3.7177	2.99868	1.00775	2.88313	3.81576	1.08466	1.40312	1.37056	4.87444	1.56532	2.72489
ONT.1694	2.57655	3.7177	2.99868	2.35142	1.92208	3.81576	1.44621	1.40312	3.08376	7.97635	3.13064	4.99562
ONT.1718	1.93241	3.34593	3.99825	8.39791	22.4243	8.90343	7.95417	10.8742	6.85279	1.77252	3.13064	0.454148
ONT.1723	1.61034	1.11531	0.333187	0.335917	0.640695	0.31798	1.44621	2.45546	3.4264	3.98818	7.43526	3.17903
ONT.1732	3.54275	3.34593	5.33099	4.70283	2.88313	1.5899	2.16932	2.45546	4.45431	4.43131	2.73931	3.17903
ONT.1739	2.57655	7.06363	8.32968	10.7493	11.5325	8.90343	10.1235	16.4867	11.3071	1.32939	4.69596	2.27074
ONT.1745	1.61034	1.11531	6.33056	1.67958	2.56278	2.22586	18.4392	22.0992	15.4188	14.6233	15.2619	19.0742
ONT.1748	69.5667	56.1373	73.3012	33.2557	74.9613	33.7059	33.6245	44.5491	55.8502	56.7207	60.6561	63.1265
ONT.1749	4.50896	4.46124	1.33275	7.05425	12.1732	5.40566	7.59262	10.8742	8.90863	1.77252	3.9133	0.908295
ONT.1755	1.93241	1.85885	2.33231	0.335917	0.961042	1.5899	4.70019	4.20937	5.13959	2.65878	2.34798	3.63318
ONT.178	0	0.37177	0.666374	0	0.320347	0	0.361553	0	0	0.443131	0.39133	0.908295
ONT.1792	2.89861	4.08947	5.33099	0.671833	0.961042	0.63596	0.361553	1.40312	1.37056	17.2821	14.8705	16.8035
ONT.1846	0	0.37177	2.6655	1.67958	3.20347	2.22586	6.50796	1.7539	1.02792	1.77252	3.52197	3.17903
ONT.1849	2.25448	1.85885	2.6655	2.35142	5.76625	2.54384	1.08466	0.701561	0	0.443131	1.56532	0.454148
ONT.1940	0.966205	1.85885	1.99912	4.031	5.76625	5.40566	2.53087	3.50781	1.7132	0	0	0
ONT.1943	4.18689	5.57655	6.66374	14.4444	21.4633	18.1248	12.2928	11.5758	13.3629	1.32939	4.30463	0.908295
ONT.1945	6.44136	6.69186	14.327	15.1162	10.5715	14.945	14.8237	12.2773	14.7335	6.20383	8.21792	9.99125
ONT.1949	2.89861	4.83301	3.99825	7.39016	9.29007	7.31354	3.61553	5.96327	5.13959	0.443131	2.73931	0.908295
ONT.1952	6.44136	4.83301	5.33099	6.38241	10.2511	4.7697	0	0	0	0	0	0
ONT.1953	12.8827	20.8191	23.3231	23.5142	20.5022	21.3046	28.2012	18.5914	16.1041	15.5096	11.7399	10.8995
ONT.1954	3.54275	2.23062	3.33187	5.37466	6.40695	4.45172	0	0	0	0	0	0
ONT.1957	7.72964	10.7813	9.99562	10.7493	10.8918	12.7192	7.59262	7.01561	8.22335	6.64696	3.52197	4.54148
ONT.1958	8.05171	10.7813	4.66462	12.4289	10.2511	12.4012	2.16932	6.31405	2.74112	1.77252	1.56532	1.36244
ONT.1959	5.79723	4.46124	6.33056	10.4134	6.40695	5.40566	0	0	0	0	0	0
ONT.1962	0	0.37177	0	4.36691	2.56278	5.40566	5.4233	2.80625	1.37056	0.886261	0.39133	0
ONT.1963	8.05171	11.1531	9.66243	11.7571	16.3377	14.6271	16.6315	14.382	12.6777	10.192	13.6965	10.8995
ONT.1966	3.22068	4.46124	7.66331	3.69508	4.48486	12.4012	0	0	0.34264	0	0.39133	0
ONT.1968	4.18689	4.08947	4.99781	8.73383	7.04764	6.99556	0	0	0	0	0	0
ONT.1970	13.2048	10.7813	11.3284	10.0775	9.93077	8.26747	0	0	0	0	0	0
ONT.1973	6.1193	7.80717	5.66418	14.4444	10.8918	8.90343	10.485	9.1203	8.56599	3.10191	3.13064	4.99562
ONT.1981	2.57655	3.34593	1.33275	4.70283	4.48486	3.49778	10.8466	7.36639	9.93655	7.09009	4.69596	6.35807
ONT.1983	7.40757	14.1273	19.658	4.70283	10.5715	18.7608	7.95417	5.26171	4.45431	12.4077	11.3486	8.62881
ONT.1987	10.9503	14.1273	7.66331	11.7571	8.64938	10.4933	0	0.350781	0	0	0	0.454148
ONT.1991	2.57655	3.34593	1.99912	4.70283	6.0866	4.13374	1.08466	1.40312	2.39848	0.443131	0.39133	0
ONT.1993	0.966205	0	0	0.335917	0	0.63596	11.2082	11.5758	10.2792	9.74887	10.5659	13.6244
ONT.1999	7.72964	15.9861	12.9943	23.1782	16.0174	20.9867	29.2858	31.5703	35.6345	16.839	18.0012	14.9869
ONT.2	4.50896	2.97416	4.66462	4.031	8.00868	4.13374	3.25398	2.45546	4.45431	0.443131	3.52197	1.36244
ONT.2006	2.89861	4.46124	2.6655	1.67958	8.00868	10.4933	0	0	0	0	0	0
ONT.2020	3.54275	5.94832	3.99825	7.39016	8.96972	13.0372	24.9472	26.6593	23.2995	0.443131	7.82659	3.63318
ONT.2024	4.18689	2.23062	1.33275	4.031	6.40695	3.1798	3.97709	2.45546	3.4264	0	0.782659	0.908295
ONT.2039	0.644136	0.74354	0	0.671833	2.24243	0.31798	0	0.350781	0.685279	0	0	0.454148
ONT.2043	4.18689	7.4354	6.66374	7.72608	8.32903	8.90343	2.89243	1.05234	1.37056	3.54504	4.30463	3.17903
ONT.2051	2.57655	1.48708	0.666374	0.671833	3.84417	1.5899	7.23107	1.05234	2.05584	0	1.17399	2.27074
ONT.2052	9.98412	5.57655	6.33056	1.00775	1.92208	1.5899	0.361553	0	0	9.74887	10.1746	11.8078
ONT.2053	5.79723	8.55071	8.66287	6.38241	11.5325	8.26747	8.31573	7.71718	6.85279	6.20383	5.86995	4.99562
ONT.2058	32.851	23.4215	18.3253	13.7726	29.7923	28.3002	20.6085	23.5023	17.132	31.0191	22.3058	16.3493
ONT.2062	47.6661	36.4334	24.989	2.0155	3.84417	2.22586	0.361553	0.350781	1.02792	15.9527	19.9578	14.9869
ONT.2073	37.0378	26.0239	6.33056	2.0155	6.40695	4.45172	0	0	0	9.74887	2.73931	2.72489
ONT.2074	26.4096	16.3579	5.66418	5.37466	6.40695	7.94949	1.08466	0	0	6.64696	1.56532	9.08295
ONT.2077	22.8668	21.5627	17.9921	30.2325	31.394	40.7014	92.9192	115.407	119.924	60.7089	76.7006	72.2095
ONT.208	2.25448	0.74354	2.99868	5.37466	3.52382	4.45172	3.61553	2.10468	1.7132	3.98818	2.73931	2.72489
ONT.2082	3.54275	3.34593	4.33143	5.37466	4.48486	3.1798	3.97709	1.05234	2.39848	3.54504	3.13064	4.08733
ONT.2089	3.54275	5.57655	6.99693	8.39791	3.52382	7.94949	1.80777	2.10468	1.02792	1.77252	1.95665	1.36244
ONT.2103	5.15309	3.34593	5.66418	5.03875	6.0866	6.04162	2.53087	1.05234	1.37056	1.32939	1.17399	0
ONT.2104	0.966205	0.37177	1.66594	0.671833	2.56278	1.90788	0.723107	1.7539	1.37056	0	0	0.454148
ONT.2113	3.22068	4.08947	2.99868	5.71058	3.52382	3.1798	5.78485	3.15703	4.11167	3.54504	2.34798	1.81659
ONT.2124	7.40757	2.23062	1.99912	0.671833	0.320347	0	0	0	0	2.21565	0.782659	4.99562
ONT.2147	10.9503	16.3579	12.9943	27.5452	23.7057	22.5766	0	0	0	0	0	0.454148
ONT.2185	25.7655	31.2287	28.3209	19.1472	29.1516	15.899	20.9701	22.0992	23.2995	27.9172	46.1769	26.3406
ONT.2192	25.7655	15.6143	12.9943	1.34367	0.320347	0	1.08466	0.350781	0	15.9527	45.0029	12.262
ONT.2219	4.50896	1.48708	1.33275	2.35142	4.48486	1.5899	1.44621	3.50781	3.4264	3.98818	6.26128	6.81221
ONT.2251	0.644136	1.48708	0	2.68733	8.32903	6.04162	9.40039	18.2406	9.59391	0.886261	4.30463	1.81659
ONT.2254	58.9385	46.0995	58.6409	32.5839	22.104	33.0699	16.993	26.3086	26.0406	59.8226	64.9607	81.7466
ONT.2274	118.843	145.734	150.601	117.571	127.178	107.477	59.2947	53.3187	44.5431	48.3012	59.0908	70.847
ONT.2279	24.1551	8.92248	12.9943	2.0155	4.80521	1.5899	2.16932	1.05234	2.74112	16.3958	38.3503	17.7118
ONT.2280	10.3062	6.32009	9.32924	2.35142	8.00868	5.08768	0.361553	1.7539	6.85279	9.74887	18.0012	4.08733
ONT.2287	2.25448	0.74354	0	0	0.961042	0.31798	0	0	0	1.32939	0	0.454148
ONT.2289	0.644136	0.74354	0	0	0.320347	0	0	0.350781	0	0	0	0
ONT.2299	47.9882	29.3698	33.9851	19.8191	17.2988	35.6137	3.61553	2.80625	0.685279	2.65878	3.52197	28.1572
ONT.2301	0.322068	0	0	0.335917	0.320347	0	0	0	0	0	0.39133	0
ONT.2317	1.93241	0.74354	0.666374	2.68733	1.92208	1.27192	2.16932	1.40312	1.37056	1.77252	2.34798	3.63318
ONT.2334	9.01791	1.85885	2.33231	2.0155	1.28139	2.86182	0	0.701561	0	1.32939	0.39133	2.27074
ONT.2341	0.644136	0	0	1.34367	2.88313	4.45172	8.67728	1.7539	1.37056	0	0	0
ONT.2354	3.86482	3.7177	3.66506	5.71058	6.40695	7.31354	9.76194	9.1203	6.85279	3.10191	6.26128	4.08733
ONT.2385	0	0	0	0.671833	4.16452	1.5899	5.78485	1.7539	4.79695	0	0.782659	0
ONT.2411	7.0855	12.6402	10.662	17.8036	36.5196	48.9689	37.6015	39.6382	42.8299	4.43131	6.26128	3.17903
ONT.2417	6.76343	4.83301	4.33143	4.36691	6.72729	5.40566	15.9083	17.1883	11.6497	9.30574	16.4358	12.7161
ONT.2454	0	0.74354	0	1.34367	7.04764	5.72364	6.14641	0.350781	0.34264	0	0.39133	0
ONT.246	1.28827	0.74354	1.66594	6.71833	6.40695	3.1798	6.14641	3.50781	1.7132	0	2.34798	0.454148
ONT.2470	0.966205	0.37177	0.999562	37.9586	31.7144	32.7519	10.485	15.7851	14.0482	0	0	0
ONT.2472	8.05171	7.06363	3.66506	250.594	224.563	221.314	53.5099	47.7062	55.165	0.443131	0.39133	0.908295
ONT.2490	6.76343	11.1531	6.99693	12.7648	8.00868	9.53939	8.67728	10.5234	7.88071	6.20383	9.78324	4.54148
ONT.2494	1.28827	1.11531	3.33187	2.0155	14.4156	3.81576	0	0	0	0	0	0.454148
ONT.251	0.322068	0	0.999562	1.00775	1.92208	0.31798	0	0.350781	0.685279	0.886261	0	0.454148
ONT.2517	9.01791	4.08947	2.33231	7.72608	13.7749	12.4012	14.1006	14.7328	11.3071	1.77252	5.47862	1.81659
ONT.2529	114.334	86.9942	115.949	41.9896	37.4806	63.9139	9.76194	9.1203	16.4467	107.681	62.6128	84.9256
ONT.2576	5.47516	4.83301	3.33187	4.36691	5.76625	3.81576	3.25398	5.61249	8.22335	0.886261	5.08729	1.81659
ONT.2594	0.322068	1.11531	0.333187	1.00775	7.04764	4.13374	5.78485	1.7539	1.02792	0	0.39133	0.454148
ONT.2600	4.18689	18.5885	12.3279	22.5064	9.61042	12.0832	10.1235	9.1203	9.59391	9.74887	8.60925	11.3537
ONT.2609	6.44136	6.69186	10.9952	7.05425	8.64938	10.1754	8.31573	7.36639	8.22335	11.0783	8.60925	8.62881
ONT.2631	0.644136	1.85885	0.999562	1.34367	0.640695	0.31798	0.361553	0.350781	0.34264	5.31757	1.17399	3.17903
ONT.2664	2.89861	2.60239	4.33143	1.67958	2.88313	3.49778	5.4233	5.26171	5.82487	3.10191	7.43526	6.81221
ONT.2667	18.68	18.5885	6.99693	3.35917	5.12556	0.953939	0	0	0	0	0	0
ONT.2673	6.1193	4.46124	2.6655	8.062	10.8918	11.1293	6.86951	10.8742	10.2792	1.77252	2.34798	2.27074
ONT.268	6.76343	3.34593	2.6655	8.062	9.61042	2.54384	6.86951	7.01561	9.93655	2.21565	5.86995	0.908295
ONT.2688	2.89861	4.46124	5.33099	2.0155	0.961042	2.86182	4.33864	0.701561	0	4.43131	4.69596	4.54148
ONT.2708	869.584	553.194	482.122	90.3615	70.7968	71.2275	50.979	56.4757	79.835	237.961	319.716	269.31
ONT.273	14.8151	18.9603	21.9904	20.4909	20.8226	17.4889	0.361553	1.40312	2.05584	0	0.39133	0
ONT.2735	0	0	0	0	0.320347	0.31798	0.723107	1.7539	0.34264	0	0.39133	0
ONT.2751	66.024	46.4712	50.9776	34.2635	32.6754	22.8945	23.8625	27.3609	19.1878	13.737	13.6965	7.72051
ONT.2754	23.511	36.4334	28.3209	96.408	98.9873	98.8917	77.734	76.4702	106.218	9.74887	21.5231	23.1615
ONT.2768	2.57655	1.48708	0.999562	0.335917	0	0.31798	0	0	0	0.886261	0.39133	0.454148
ONT.2770	3.22068	2.23062	0	0	0.961042	0.63596	0	0	0	2.21565	1.17399	2.72489
ONT.2771	32.2068	23.7933	9.32924	4.70283	3.20347	3.1798	0	0	0	15.9527	12.9139	22.2532
ONT.2775	24.7993	25.6521	16.9925	39.3022	80.7275	83.6287	38.6862	26.6593	16.4467	10.192	18.0012	14.0786
ONT.2792	0.966205	0.37177	0.999562	4.031	6.0866	6.3596	3.97709	1.05234	0.34264	1.32939	0	0.454148
ONT.2793	0.644136	0.74354	2.6655	2.68733	0.961042	0.63596	0.361553	0	0	0	0	0.454148
ONT.2864	32.2068	27.1392	31.986	7.05425	12.1732	11.1293	6.14641	4.56015	6.85279	28.3604	34.0457	29.0655
ONT.2872	0.644136	0.37177	0.333187	0.671833	8.96972	4.7697	5.78485	1.05234	0.685279	0	0.39133	0
ONT.2880	7.0855	5.57655	4.33143	8.39791	6.72729	6.3596	10.1235	11.5758	6.16751	3.10191	4.30463	4.99562
ONT.2894	8.05171	9.29425	13.3275	12.7648	18.2598	25.7564	21.6932	14.7328	17.4746	11.0783	17.2185	13.1703
ONT.29	5.47516	3.34593	10.662	7.05425	21.1429	17.1709	11.9313	6.31405	4.11167	2.65878	2.34798	4.08733
ONT.2903	6.1193	3.7177	5.66418	1.67958	0.961042	1.27192	0.361553	0.350781	0.34264	10.192	14.8705	7.72051
ONT.2919	85.9922	78.8152	70.3025	69.8706	63.4288	82.9927	66.8874	75.4178	80.1777	62.0383	78.2659	72.6636
ONT.2924	3.22068	3.7177	1.66594	2.0155	4.80521	3.1798	3.97709	3.50781	2.39848	1.77252	1.56532	0.908295
ONT.2949	3.22068	1.11531	1.66594	2.35142	0.961042	0.953939	0.723107	1.40312	0.685279	11.9645	3.52197	8.62881
ONT.2951	3.86482	2.60239	2.6655	5.37466	1.60174	1.90788	6.86951	5.61249	7.53807	13.2939	9.00058	15.441
ONT.2999	117.877	133.094	170.925	102.119	85.5327	79.8129	11.9313	12.9789	15.7614	49.6306	41.8723	54.0436
ONT.3	27.3758	35.3181	36.9838	98.7595	63.1084	69.3196	65.8027	75.7686	69.8985	46.9718	36.785	23.1615
ONT.302	13.5269	3.34593	11.6616	6.38241	8.64938	6.3596	2.53087	5.26171	3.08376	7.09009	5.86995	5.44977
ONT.3022	0	1.48708	0.999562	3.35917	2.24243	3.81576	6.86951	9.47108	8.22335	1.32939	2.34798	1.36244
ONT.3033	5.79723	4.83301	3.66506	2.0155	4.16452	2.86182	10.1235	8.76952	7.53807	18.1684	16.4358	20.8908
ONT.305	4.83102	5.20478	5.33099	5.71058	3.84417	5.08768	3.61553	5.96327	4.79695	3.98818	5.47862	6.35807
ONT.3054	54.4295	24.9086	20.6576	0.335917	1.28139	0.31798	1.08466	0	3.4264	36.7798	45.3942	38.6026
ONT.3059	0.322068	1.85885	0.666374	0.335917	0.961042	0	0	0	0	0	0	0
ONT.3079	0.644136	0.37177	0	1.00775	1.28139	0.31798	22.7779	33.3242	36.6624	4.43131	5.86995	4.99562
ONT.310	0	2.97416	1.33275	0.671833	0.961042	1.27192	1.44621	3.50781	0.685279	1.77252	2.73931	0.908295
ONT.3125	1.61034	1.85885	3.33187	2.0155	0.640695	1.27192	0.723107	0	0	3.10191	4.69596	4.08733
ONT.313	9.33998	4.83301	9.66243	1.00775	1.92208	1.5899	4.70019	4.20937	6.51015	26.1447	17.6098	17.2576
ONT.315	2.89861	2.60239	4.33143	5.71058	8.32903	7.31354	10.485	5.26171	5.48223	1.32939	1.17399	0
ONT.3164	0.322068	1.85885	1.99912	4.36691	2.88313	3.1798	6.86951	1.7539	2.39848	1.77252	0.782659	0.454148
ONT.318	0.966205	1.85885	1.99912	1.00775	0.640695	1.27192	26.0318	17.539	12.6777	13.737	16.0445	14.0786
ONT.3180	220.617	178.821	180.587	102.119	99.9484	99.5277	83.1573	81.0303	83.9467	260.118	218.362	250.69
ONT.3183	2.25448	4.46124	1.99912	2.0155	12.1732	17.1709	5.4233	2.45546	0	1.77252	1.95665	0.454148
ONT.3193	2.25448	4.08947	6.33056	7.05425	10.8918	10.1754	6.86951	3.15703	2.74112	3.54504	3.52197	5.44977
ONT.3198	1.93241	2.23062	0.999562	1.34367	4.16452	1.27192	2.16932	0.701561	1.02792	3.54504	1.95665	0.908295
ONT.3199	13.5269	14.1273	14.6602	40.31	148.641	130.69	163.422	68.4022	83.9467	2.21565	14.0879	2.72489
ONT.320	2.89861	2.23062	2.33231	0.671833	2.88313	8.90343	0.723107	1.05234	1.02792	0.443131	1.56532	0.908295
ONT.3200	2.25448	2.97416	2.6655	8.39791	12.4935	3.49778	9.40039	8.06796	8.56599	0.443131	2.73931	0.454148
ONT.3210	1.28827	0.74354	2.33231	1.34367	1.60174	1.27192	0.361553	0.350781	0	0	0	0
ONT.3212	0.966205	2.60239	2.99868	1.67958	6.40695	1.90788	4.70019	2.80625	3.4264	0.886261	0.39133	1.36244
ONT.3223	5.15309	9.29425	18.6585	27.8811	20.1819	29.2541	4.70019	1.40312	0	0.443131	1.17399	0.454148
ONT.323	9.66205	23.0497	20.3244	25.1937	28.1906	27.3463	32.5398	29.1148	32.5508	7.53322	13.3052	8.62881
ONT.3231	1.93241	3.7177	2.6655	2.0155	7.68834	5.40566	5.78485	7.36639	4.11167	0	1.17399	0.908295
ONT.325	14.8151	17.1014	16.6594	11.7571	16.9784	13.3552	19.5239	11.5758	9.93655	10.6351	9.39191	9.08295
ONT.326	0	0	0	0	0	0	0.723107	0.701561	0.34264	2.65878	1.17399	6.81221
ONT.327	24.4772	9.66602	12.6611	8.062	8.64938	3.1798	2.53087	3.15703	4.45431	6.20383	4.69596	7.26636
ONT.3272	3.22068	1.85885	1.99912	4.70283	23.065	18.7608	25.6703	5.26171	9.59391	0.886261	1.17399	0.908295
ONT.3278	6.1193	4.83301	1.99912	11.7571	13.4546	8.26747	7.59262	4.56015	9.93655	2.21565	2.34798	1.36244
ONT.328	3.22068	7.06363	4.33143	7.72608	8.32903	6.04162	8.67728	4.20937	4.79695	1.77252	1.95665	2.27074
ONT.329	11.9165	13.3837	10.662	14.7803	8.00868	12.0832	5.78485	8.06796	8.56599	10.192	8.60925	8.17466
ONT.3299	0.322068	0	1.66594	0.335917	0	0	0	0	0	5.7607	1.56532	5.90392
ONT.330	10.3062	7.4354	6.99693	2.0155	2.88313	1.90788	0	0.350781	0.34264	6.64696	8.21792	7.26636
ONT.3319	19.9682	17.4732	17.9921	3.35917	14.736	7.63151	1.80777	3.50781	5.82487	5.31757	7.04393	5.90392
ONT.3333	8.37377	5.94832	7.66331	8.062	26.9092	24.4844	18.8008	8.41874	12.6777	6.20383	7.43526	6.81221
ONT.3334	0.644136	0	0	0	0.320347	0	0	0.701561	0.34264	0.443131	0	0
ONT.3353	0	0	0	0	0	0.31798	0	0	0	0	0	0
ONT.3360	21.5786	12.2684	11.6616	7.72608	23.065	22.5766	15.9083	8.76952	11.3071	7.97635	10.5659	5.44977
ONT.337	2.89861	4.08947	7.33012	3.69508	3.20347	1.90788	3.25398	2.80625	1.37056	4.43131	1.56532	3.17903
ONT.3386	2.89861	3.7177	3.99825	5.03875	3.52382	1.90788	9.76194	7.36639	6.16751	1.77252	3.52197	2.72489
ONT.3392	13.2048	11.5249	14.327	10.7493	9.93077	10.4933	7.95417	10.1726	9.59391	8.41948	8.21792	15.441
ONT.3397	5.47516	5.57655	4.99781	4.36691	4.16452	4.45172	6.50796	5.26171	4.11167	4.43131	4.30463	7.72051
ONT.3409	31.5627	17.4732	19.9912	3.69508	8.32903	6.3596	0.361553	0	0.34264	29.2466	24.6538	22.2532
ONT.3438	4.50896	2.97416	5.99737	5.71058	8.96972	7.63151	6.86951	9.1203	8.90863	5.31757	8.60925	4.54148
ONT.345	24.4772	55.0219	30.6532	26.8733	61.827	45.1531	109.551	56.1249	60.6472	65.5833	78.6573	69.0304
ONT.3454	0.322068	0	0.333187	0.671833	0	0.31798	0	0	0	0	0.782659	0.454148
ONT.3455	0.966205	0.37177	0.666374	1.00775	6.72729	6.3596	12.2928	1.40312	0.685279	0.443131	0.39133	0.908295
ONT.349	13.5269	13.3837	13.3275	8.39791	9.93077	17.4889	14.4621	8.06796	6.85279	6.64696	6.6526	5.44977
ONT.35	1.61034	1.48708	3.66506	3.35917	8.00868	6.3596	1.44621	3.50781	1.02792	0.443131	1.56532	1.36244
ONT.351	1.93241	1.48708	3.33187	1.34367	0.640695	1.27192	1.80777	0	0.34264	3.54504	2.34798	2.72489
ONT.354	20.6124	28.2545	39.9825	38.2945	37.4806	29.2541	60.741	44.5491	43.1726	17.7252	25.0451	31.3362
ONT.355	0.644136	1.85885	0.333187	2.68733	2.56278	4.45172	5.06175	4.91093	3.08376	0	1.56532	0.454148
ONT.3556	57.3281	17.845	33.9851	8.73383	5.4459	5.40566	0	0	0	56.7207	38.3503	74.0261
ONT.3564	0.322068	1.48708	0	2.68733	1.92208	1.27192	20.6085	25.2562	33.5787	7.53322	5.47862	7.72051
ONT.357	2.57655	3.7177	1.99912	5.71058	4.80521	11.7653	3.25398	1.7539	1.7132	1.77252	3.9133	1.36244
ONT.358	1.28827	1.48708	2.6655	2.0155	0.640695	1.27192	1.08466	0.701561	1.02792	1.32939	0.782659	1.36244
ONT.359	6.44136	5.94832	3.66506	8.062	6.72729	4.7697	5.4233	8.41874	4.79695	2.65878	5.08729	5.90392
ONT.363	8.05171	7.4354	6.99693	0.671833	0.640695	0	0	0	0	0	0	0
ONT.364	17.7138	19.7038	12.9943	19.8191	20.8226	20.0327	19.5239	21.7484	26.0406	11.9645	15.2619	11.8078
ONT.3646	32.851	20.4473	30.32	14.1085	32.9958	15.581	22.7779	23.5023	16.7893	25.7016	46.5682	30.882
ONT.365	0.322068	0	0.333187	0	0	0	20.247	19.9945	23.6421	43.8699	41.8723	42.6899
ONT.366	5.15309	5.94832	3.33187	6.38241	9.29007	7.94949	8.67728	8.06796	8.90863	2.21565	4.69596	6.35807
ONT.371	0	0	0	0	0	0	9.03883	0	4.45431	4.43131	5.86995	3.63318
ONT.3710	5.79723	5.57655	5.99737	5.37466	12.4935	8.26747	2.89243	4.56015	1.37056	3.10191	4.69596	4.08733
ONT.373	9.66205	10.0378	16.3262	11.4212	10.8918	9.85737	7.59262	4.56015	4.45431	9.30574	6.26128	9.99125
ONT.3766	0.644136	0	0	0.671833	1.92208	0.31798	0.723107	0.350781	0.34264	0	0.782659	1.36244
ONT.3768	3.54275	3.7177	1.99912	1.34367	2.56278	4.45172	0.361553	0	0	0.443131	0	1.36244
ONT.380	5.15309	8.92248	9.66243	7.72608	8.00868	6.3596	6.14641	4.91093	4.79695	5.31757	9.00058	4.99562
ONT.3811	33.8172	34.5746	38.9829	45.3487	38.4417	44.5172	40.494	34.3765	31.5228	36.3367	38.3503	45.4148
ONT.382	7.40757	7.4354	7.33012	10.0775	13.4546	13.0372	10.8466	11.225	5.82487	44.7562	21.9145	56.3143
ONT.383	1.28827	3.34593	0.999562	2.0155	1.28139	5.08768	6.14641	0	6.16751	2.65878	4.30463	7.72051
ONT.3833	21.2565	19.7038	16.3262	19.4832	13.1342	16.5349	5.78485	8.41874	9.25127	19.4977	15.2619	16.8035
ONT.3834	8.05171	7.06363	12.3279	2.68733	8.96972	3.81576	3.97709	5.96327	3.4264	10.192	14.0879	14.9869
ONT.384	4.83102	4.83301	0.333187	4.031	2.56278	3.49778	7.95417	7.01561	6.16751	7.53322	7.04393	8.17466
ONT.3853	5.47516	4.46124	5.99737	9.06975	8.00868	8.26747	56.7639	57.1773	29.8096	18.1684	21.1318	31.7903
ONT.3854	1.61034	2.23062	2.6655	3.35917	8.96972	14.945	31.8167	17.1883	13.3629	3.54504	6.26128	3.17903
ONT.3855	5.15309	2.97416	2.33231	0.335917	0	0	0	0	0	5.31757	6.6526	3.17903
ONT.3856	15.1372	7.4354	5.33099	0	0	0	0	0	0	11.9645	12.1312	16.8035
ONT.386	4.18689	3.7177	0.999562	2.68733	4.48486	1.90788	3.61553	12.9789	10.6218	1.32939	4.30463	3.63318
ONT.3864	0	0.74354	0.333187	0	0.320347	0	6.86951	4.20937	8.56599	11.9645	14.4792	13.6244
ONT.3871	0	0	0.666374	0	0	0	0	0	0	0	0	0
ONT.3879	0	0	0	0	0	0	4.70019	0	2.74112	0	5.86995	7.26636
ONT.3884	4.18689	4.08947	3.66506	5.03875	8.96972	5.08768	28.9243	31.5703	31.5228	15.0664	25.0451	35.4235
ONT.3885	22.5448	10.0378	11.3284	0	0	0	0	0.350781	1.37056	21.7134	37.5677	22.2532
ONT.3886	46.0558	12.6402	10.3288	0	2.24243	0	0	0	0.34264	49.1875	45.7856	35.4235
ONT.3891	6.76343	6.32009	4.66462	6.71833	4.48486	5.72364	1.44621	2.45546	1.37056	0.886261	2.73931	1.36244
ONT.3896	10.9503	2.97416	1.33275	15.1162	19.8615	20.0327	11.9313	9.47108	11.6497	1.77252	2.34798	1.81659
ONT.3897	3.22068	1.48708	3.33187	6.71833	5.12556	5.72364	3.25398	9.47108	7.88071	5.31757	5.08729	5.44977
ONT.390	0.644136	1.11531	0.666374	2.35142	3.52382	5.08768	0.361553	1.05234	0.34264	0.443131	0	0
ONT.3902	9.66205	7.80717	8.66287	8.73383	6.72729	6.3596	5.4233	3.85859	6.16751	6.20383	5.47862	6.81221
ONT.3904	0	0	0	0	0.320347	0	6.50796	1.05234	1.37056	1.32939	0	0.908295
ONT.3906	9.66205	1.48708	3.33187	0.335917	1.60174	2.54384	0	0	0	4.87444	4.30463	6.35807
ONT.3907	0	0	0	0	0.640695	0	7.23107	3.50781	4.79695	0.886261	2.34798	4.99562
ONT.3919	12.8827	11.1531	11.9947	10.4134	7.04764	11.1293	5.4233	12.9789	18.8452	15.0664	16.4358	15.8952
ONT.3920	0.644136	0.74354	0.999562	3.35917	7.36799	5.72364	5.78485	2.45546	1.37056	0	0.782659	0.908295
ONT.3921	2.89861	2.97416	5.99737	3.02325	1.92208	3.81576	1.44621	1.7539	2.05584	2.21565	1.95665	2.72489
ONT.3925	7.0855	10.4096	7.33012	13.4367	9.29007	13.0372	2.89243	2.80625	3.4264	5.31757	4.69596	3.17903
ONT.393	9.33998	13.0119	9.99562	12.4289	14.4156	10.8113	17.7161	18.5914	14.7335	11.9645	10.1746	15.8952
ONT.3930	10.3062	10.0378	10.9952	11.4212	15.697	9.22141	16.993	14.0312	18.5025	7.97635	14.8705	17.7118
ONT.3936	4.18689	2.97416	3.33187	1.67958	1.28139	1.5899	0.361553	0.701561	2.05584	7.53322	6.26128	10.8995
ONT.3937	0	0	0	0	0	0	0.361553	0	3.4264	22.1565	13.3052	3.17903
ONT.3946	13.2048	13.3837	11.6616	23.1782	25.3074	23.2125	27.8396	35.4289	33.5787	6.64696	16.0445	7.26636
ONT.3947	7.0855	4.83301	8.32968	5.03875	8.96972	7.94949	0.361553	0.350781	0	0	0	0
ONT.3949	20.6124	26.7674	28.3209	32.248	32.9958	31.162	49.8944	44.5491	44.2005	24.3722	34.0457	28.6113
ONT.3951	4.18689	13.7555	6.99693	12.7648	9.61042	9.85737	22.4163	18.9422	23.6421	2.65878	6.6526	9.5371
ONT.3960	18.68	14.8708	16.6594	17.4677	14.0953	12.7192	0	0	0	0	0	0
ONT.3961	7.40757	8.17894	5.33099	12.093	8.00868	10.8113	0	0	0	0	0	0
ONT.3962	5.47516	1.48708	2.99868	0	0	0	0	0	0	0	0	0
ONT.3967	9.33998	12.2684	8.99605	17.4677	12.8139	13.3552	12.6544	11.9265	11.6497	8.41948	12.5226	11.8078
ONT.3971	26.0875	24.5368	21.6572	19.8191	16.3377	17.8069	13.739	13.6804	10.9645	33.2348	23.4798	29.0655
ONT.3973	4.83102	8.92248	6.66374	11.4212	9.61042	6.67758	7.95417	11.225	9.25127	3.98818	6.26128	4.99562
ONT.3978	23.511	38.2923	26.655	48.7079	41.6452	39.1115	15.5468	20.6961	18.1599	10.192	9.39191	10.4454
ONT.3979	1.93241	1.48708	0.999562	0.671833	10.2511	5.72364	7.59262	1.40312	2.05584	0.443131	0.782659	1.36244
ONT.3987	6.76343	6.69186	7.99649	9.74158	14.736	9.53939	14.8237	13.3297	11.3071	10.192	14.0879	9.99125
ONT.3988	0	0	0	0	0	0	4.33864	3.85859	3.08376	1.77252	1.17399	0.454148
ONT.399	0	0	0	0	0	0	13.739	10.8742	7.88071	6.64696	6.26128	11.8078
ONT.3990	0	0	0	0	0	0	10.485	0	5.13959	0.886261	3.13064	2.72489
ONT.4	2.25448	4.08947	0.666374	2.0155	15.697	12.0832	13.0159	11.9265	10.9645	0.443131	0	0
ONT.4002	0.644136	0.74354	1.66594	1.00775	0.320347	0.31798	3.61553	4.20937	4.79695	18.1684	14.8705	17.7118
ONT.4006	6.76343	9.29425	8.66287	9.74158	13.7749	8.90343	9.40039	5.96327	10.9645	6.20383	7.04393	7.26636
ONT.4009	7.40757	8.17894	7.99649	9.06975	8.64938	7.63151	5.4233	6.31405	5.13959	6.64696	7.43526	7.26636
ONT.4022	0	0	0	0	0	0	7.23107	4.20937	7.88071	0.443131	3.13064	0.908295
ONT.4028	5.47516	6.69186	8.32968	11.0852	13.1342	11.4473	5.06175	6.66483	7.19543	3.98818	5.86995	4.99562
ONT.4029	0	0.37177	0	0	0	0	6.50796	6.31405	8.90863	8.86261	5.86995	5.44977
ONT.4039	4.50896	1.85885	3.33187	2.0155	4.16452	4.13374	0	0	0	0	0	0
ONT.4063	3.54275	1.48708	1.33275	0	0.640695	0.31798	0	0	0	4.87444	4.30463	7.26636
ONT.4071	67.6343	61.7138	84.9627	71.5502	62.7881	81.7208	9.76194	8.41874	7.88071	18.1684	15.2619	20.4366
ONT.408	1.93241	2.60239	1.99912	5.71058	3.52382	3.81576	0	0	0	0	0	0
ONT.4082	16.4255	9.29425	11.3284	1.67958	12.8139	15.581	2.53087	0.701561	0.685279	10.192	5.47862	8.17466
ONT.4083	163.611	163.951	147.935	77.9326	85.8531	96.6659	17.7161	7.01561	5.48223	198.966	88.4405	146.69
ONT.409	0	0	0	0	0	0	6.86951	0.701561	0.34264	0.886261	3.9133	2.72489
ONT.4094	0	0	0	0	0	0	0	0	0	0	0.39133	0
ONT.4100	4.83102	2.97416	6.99693	7.72608	6.40695	7.63151	9.40039	14.382	9.93655	2.65878	8.21792	4.99562
ONT.4105	111.436	93.686	109.285	69.1988	53.8183	61.3701	52.7868	60.6851	59.9619	145.79	96.6584	130.34
ONT.4121	59.5826	42.3818	45.3135	23.8501	24.9871	19.3968	20.247	14.7328	22.9568	46.5287	66.1347	57.6768
ONT.4151	198.716	150.939	178.255	18.1395	18.9005	30.844	2.89243	7.01561	22.6142	208.271	157.706	173.939
ONT.4152	85.3481	37.9205	25.9886	1.67958	0.320347	2.22586	0	0.350781	1.37056	143.574	219.927	147.144
ONT.417	13.8489	8.17894	8.32968	1.00775	0.320347	0.63596	1.44621	0.701561	4.79695	7.09009	17.2185	9.99125
ONT.4184	0.966205	1.11531	0.999562	0	0.640695	0	0.723107	0	0.685279	0.886261	0.39133	4.08733
ONT.4187	27.6979	27.8827	25.9886	21.8346	22.104	20.0327	11.9313	14.7328	19.5305	22.1565	21.5231	29.5196
ONT.4189	0	0	0	0	0	0	10.1235	9.1203	10.6218	11.5214	9.39191	10.4454
ONT.4203	30.2744	37.177	45.9798	35.9431	34.9179	48.9689	11.5697	10.1726	8.56599	26.5878	30.5237	34.0611
ONT.4211	4.83102	5.57655	11.3284	10.4134	9.93077	4.45172	9.76194	7.01561	5.82487	5.7607	10.5659	9.08295
ONT.4219	0	1.11531	1.33275	0.671833	0.961042	0	8.67728	5.61249	6.16751	7.09009	5.86995	7.26636
ONT.4223	703.397	528.285	497.115	234.134	211.75	198.419	177.884	207.662	237.792	801.18	651.173	780.226
ONT.4239	0	0	0	0	0	0	57.487	46.3031	40.0888	11.0783	19.5665	20.8908
ONT.4245	16.7475	12.6402	2.99868	0.335917	0	0.31798	1.08466	1.7539	2.39848	0.443131	1.56532	3.63318
ONT.4253	6.1193	8.92248	9.66243	10.0775	5.4459	16.5349	3.97709	3.15703	1.7132	4.43131	3.13064	4.99562
ONT.4255	4.18689	6.32009	5.66418	7.39016	9.29007	9.53939	11.2082	7.36639	4.79695	1.77252	1.95665	3.63318
ONT.429	0	0	0	0	0	0.31798	0.723107	1.40312	2.74112	0.443131	1.56532	1.36244
ONT.4295	0	1.11531	0.333187	0.335917	0.961042	0.63596	11.5697	8.06796	11.3071	1.32939	3.9133	0.454148
ONT.430	0.322068	0.37177	0.333187	0	0	0.63596	98.704	69.4546	61.3325	32.3485	42.2636	48.1397
ONT.4322	11.9165	18.2167	22.3235	8.062	13.1342	13.3552	9.40039	7.36639	6.51015	16.839	16.4358	20.8908
ONT.433	3.22068	5.57655	5.66418	6.71833	6.72729	6.3596	7.95417	5.96327	5.82487	5.7607	3.9133	3.63318
ONT.4334	22.5448	21.5627	26.3218	15.1162	24.3464	5.40566	15.1852	21.0468	19.5305	10.6351	15.6532	18.1659
ONT.4358	0.644136	0.37177	0.999562	0.671833	0.961042	1.27192	31.0936	31.921	23.2995	18.6115	24.6538	29.5196
ONT.4373	32.2068	20.0756	29.6537	5.03875	7.68834	6.04162	0.361553	1.7539	2.74112	34.1211	32.089	35.4235
ONT.4375	26.7317	20.4473	12.9943	4.70283	12.4935	7.94949	4.70019	4.56015	3.08376	14.6233	9.00058	14.0786
ONT.438	0.322068	0.37177	0.666374	0.671833	0.320347	0.953939	5.78485	1.40312	5.48223	6.20383	16.8272	14.9869
ONT.4380	9.01791	3.7177	4.99781	3.02325	18.2598	11.4473	10.8466	5.96327	3.08376	0.886261	3.9133	4.08733
ONT.4400	7.72964	1.11531	1.99912	0	0.320347	0.31798	0	0	0	0.886261	0.39133	0.454148
ONT.4417	0.966205	0	0.666374	3.02325	2.24243	0.63596	1.44621	2.10468	1.7132	0	0.39133	0.454148
ONT.4423	1.61034	3.7177	4.66462	6.71833	15.3767	9.53939	8.31573	6.31405	6.16751	0	1.56532	1.36244
ONT.443	5.15309	2.97416	4.66462	0.335917	0.320347	0.31798	0.723107	1.7539	1.7132	1.32939	2.73931	0.908295
ONT.446	5.47516	2.60239	0.333187	1.00775	0.320347	0	0	0	0	3.54504	3.13064	2.27074
ONT.447	10.3062	8.17894	5.33099	3.02325	2.56278	2.54384	2.16932	1.7539	0.685279	1.77252	4.69596	2.72489
ONT.448	12.2386	8.55071	11.6616	7.72608	7.04764	6.04162	8.67728	6.31405	4.45431	14.6233	13.3052	14.0786
ONT.4480	2.89861	1.48708	3.99825	5.37466	4.80521	4.45172	4.70019	6.31405	5.13959	0.443131	1.95665	1.36244
ONT.4481	34.4613	36.0617	28.9873	29.8966	30.1126	31.162	50.6175	57.8788	38.7183	30.576	36.0023	27.703
ONT.4482	0.966205	0.74354	0	0	4.16452	0.31798	1.80777	1.40312	1.7132	0.886261	2.34798	2.72489
ONT.4483	41.2247	26.7674	21.324	24.186	64.3898	43.5632	45.9173	44.8999	45.5711	13.737	42.6549	18.6201
ONT.449	16.1034	7.80717	8.32968	11.7571	21.4633	4.45172	7.95417	10.1726	8.56599	10.6351	4.69596	9.99125
ONT.450	8.69584	5.57655	6.99693	0.671833	1.28139	2.54384	3.97709	2.10468	0	3.10191	2.73931	2.72489
ONT.452	11.5945	14.499	22.9899	21.1627	16.3377	17.4889	14.1006	12.9789	12.6777	16.839	12.5226	20.4366
ONT.4539	3.22068	1.48708	1.33275	2.68733	5.4459	20.6687	1.44621	0	0	0	0	0
ONT.4558	19.3241	23.0497	20.6576	20.155	18.9005	15.263	19.1623	24.2039	34.9492	15.5096	21.5231	19.5283
ONT.4591	4.18689	3.7177	8.32968	2.68733	0.640695	2.86182	2.53087	0.701561	1.02792	0.443131	2.34798	0.908295
ONT.46	17.7138	14.499	24.3227	14.1085	21.1429	7.63151	15.1852	11.225	10.6218	4.87444	10.5659	9.5371
ONT.465	8.69584	2.97416	3.33187	0	0	0.31798	0	0.350781	0	6.64696	2.73931	6.81221
ONT.4653	14.8151	17.845	24.6559	25.1937	18.5801	22.2586	13.739	9.82186	6.51015	7.09009	9.39191	14.0786
ONT.4654	0	0	0	0	0.640695	0	0	0	0	0	0	0
ONT.4665	2.89861	8.17894	3.99825	4.031	4.80521	3.49778	3.25398	2.80625	1.7132	5.31757	3.13064	6.81221
ONT.4685	0	0.37177	0.333187	0.335917	0.320347	0	0	1.05234	0	0	0.39133	0.454148
ONT.4695	1.61034	2.97416	2.33231	4.36691	8.00868	6.67758	3.25398	2.45546	3.08376	0.443131	1.17399	0.454148
ONT.4700	2.57655	1.48708	0.666374	3.69508	4.16452	2.22586	3.97709	4.20937	3.76903	0.886261	3.9133	2.27074
ONT.4709	0	0	0	0	0	0	0	0	0	6.64696	1.17399	11.3537
ONT.4719	0	0	0	0	0	0	0	0	0	0	0.39133	0
ONT.4721	0.644136	1.11531	0.999562	0.335917	0.961042	0.63596	0	0	0	0	0	0
ONT.4724	336.239	175.475	118.948	8.73383	22.4243	13.0372	5.4233	2.80625	6.51015	431.609	297.802	372.401
ONT.4776	9.98412	14.1273	12.6611	10.7493	9.61042	14.945	9.03883	8.76952	14.0482	5.31757	8.60925	10.4454
ONT.478	0	0	0	2.0155	3.52382	5.40566	2.53087	0.350781	0.685279	0	0.39133	0.908295
ONT.4788	0.644136	1.48708	0	1.00775	2.88313	0.31798	0.723107	1.05234	1.37056	0	1.17399	0
ONT.4798	11.9165	14.8708	13.9939	5.03875	9.93077	6.99556	0.723107	1.7539	3.76903	3.98818	1.17399	2.27074
ONT.4799	73.4316	72.1234	75.9667	55.7621	66.6322	60.7341	60.3794	74.3655	83.9467	89.5124	95.4844	68.1221
ONT.4803	3.54275	0.74354	0.999562	1.34367	3.52382	2.54384	0.723107	3.15703	2.05584	0.886261	1.95665	0.454148
ONT.4810	0	0	0.666374	0	0.640695	0.31798	0	0	0	0	0	0.908295
ONT.4819	20.2903	18.5885	15.3266	13.7726	22.7447	17.4889	20.9701	27.0101	50.0254	18.6115	19.1752	21.7991
ONT.4837	2.25448	0.74354	1.33275	0	0.640695	0.953939	0	0	0.34264	0.886261	0.39133	0.908295
ONT.4864	1.93241	5.57655	3.66506	1.67958	1.92208	1.90788	1.08466	0.701561	0.685279	3.98818	2.73931	5.44977
ONT.4881	0.966205	1.85885	1.66594	4.70283	2.56278	1.27192	3.97709	5.61249	5.82487	0	0	0.454148
ONT.4904	24.1551	32.344	31.6528	49.0438	49.9742	45.7891	48.4481	49.4601	57.2208	11.5214	12.9139	19.9825
ONT.4913	15.1372	9.66602	10.662	14.1085	29.7923	33.3879	24.5856	17.8898	14.0482	6.64696	10.5659	8.62881
ONT.4920	0.644136	0.37177	0.333187	0.671833	7.68834	2.54384	0	0	0	0	0	0
ONT.4921	13.8489	14.8708	14.6602	13.4367	8.96972	15.263	3.25398	0.350781	0.34264	4.43131	0.782659	7.26636
ONT.4941	2.89861	5.57655	2.33231	6.38241	35.8789	31.162	26.0318	9.47108	7.53807	2.21565	2.73931	3.17903
ONT.4942	6.44136	5.94832	4.99781	13.1007	17.2988	14.945	13.3775	10.5234	10.2792	5.31757	4.69596	2.72489
ONT.4955	0.644136	2.23062	1.33275	0.335917	0	0.31798	1.08466	0.350781	0.685279	1.32939	2.73931	0.908295
ONT.4988	8.37377	6.32009	6.99693	7.05425	4.16452	3.81576	8.31573	10.5234	17.132	10.192	13.3052	12.7161
ONT.5	11.2724	12.6402	14.327	23.1782	32.3551	34.0238	19.1623	22.0992	23.6421	16.3958	10.9572	9.08295
ONT.5004	10.9503	5.20478	4.33143	3.02325	2.24243	0.953939	0	0.350781	0	6.20383	15.6532	12.262
ONT.5012	45.0896	32.7157	33.6519	17.1317	18.5801	24.4844	6.86951	3.50781	8.90863	43.8699	15.2619	29.5196
ONT.5042	28.6641	11.5249	15.6598	2.0155	5.76625	0.953939	0	1.05234	1.02792	13.737	16.0445	15.441
ONT.5046	5.79723	2.60239	2.33231	2.68733	3.84417	0.63596	2.53087	4.56015	4.45431	6.20383	5.86995	2.27074
ONT.5050	0	0.37177	0.666374	0	0.961042	1.90788	0	0	0	0.886261	0.39133	0
ONT.5060	2.57655	2.60239	2.6655	6.0465	0.961042	0.953939	3.97709	1.40312	1.37056	1.77252	2.34798	2.27074
ONT.5097	1.28827	1.48708	0.999562	2.35142	2.56278	1.5899	1.80777	1.7539	1.7132	1.77252	0.39133	1.81659
ONT.511	2.89861	2.23062	0.333187	1.34367	1.60174	5.40566	0	0	0	0.443131	0	0.908295
ONT.5141	6.44136	4.83301	5.66418	7.39016	9.29007	9.53939	8.31573	10.5234	13.3629	3.54504	6.6526	9.08295
ONT.5162	11.2724	2.60239	3.66506	0	0	0	0	0	0	5.7607	5.08729	1.81659
ONT.5171	48.6323	31.6004	57.3082	113.54	108.598	91.5782	30.732	13.6804	3.4264	0.443131	0.782659	38.1484
ONT.5191	8.05171	5.94832	7.66331	5.37466	8.64938	6.67758	5.4233	7.01561	10.9645	11.5214	5.08729	8.17466
ONT.5198	24.1551	7.4354	6.99693	0.335917	1.28139	0	0	0.701561	0	16.3958	17.6098	14.5327
ONT.5199	0	0	0	0	0	0.31798	0	0	0	0	0	0.454148
ONT.5201	5.79723	7.4354	8.99605	13.7726	15.0563	7.63151	1.44621	2.45546	2.39848	3.98818	2.73931	5.44977
ONT.5278	0	0	0	0.335917	0.320347	0	0.361553	0	0.34264	0	0	0
ONT.5316	10.3062	7.4354	9.66243	1.67958	3.20347	4.45172	0.361553	0.701561	0.34264	13.737	9.00058	16.3493
ONT.5320	11.9165	7.4354	6.66374	1.00775	3.20347	0.31798	0.361553	1.7539	0.685279	15.9527	11.7399	10.4454
ONT.5321	13.8489	12.2684	5.66418	13.1007	42.6062	33.7059	45.1942	19.6437	24.67	4.43131	12.9139	9.5371
ONT.5322	0.644136	1.48708	0.999562	6.71833	6.72729	6.04162	9.40039	5.61249	5.82487	0.443131	3.13064	2.27074
ONT.5323	11.2724	7.06363	17.9921	24.8578	15.697	14.6271	1.44621	3.50781	0	2.21565	0.782659	2.27074
ONT.5357	13.2048	18.9603	22.6567	15.4522	20.8226	20.6687	12.6544	18.2406	19.5305	15.0664	15.6532	9.08295
ONT.5363	52.1751	52.0478	46.313	53.4107	57.0218	41.0194	65.8027	66.2976	77.0939	46.0856	51.6555	44.0523
ONT.5386	3.54275	1.11531	2.33231	5.03875	2.88313	1.5899	0.723107	0	0	0.443131	0.782659	1.81659
ONT.5404	159.746	72.1234	96.9575	53.7466	53.8183	38.4756	47.725	74.3655	123.693	139.143	113.486	207.091
ONT.5409	5.47516	8.55071	6.33056	9.40566	12.8139	15.263	10.1235	4.91093	8.56599	10.6351	7.82659	8.17466
ONT.5417	14.171	12.2684	12.3279	7.05425	3.20347	5.08768	5.06175	3.15703	4.79695	11.5214	9.78324	17.2576
ONT.5435	6.44136	2.97416	1.66594	0	0.320347	0.31798	0	0	0	7.53322	2.34798	6.81221
ONT.5447	0	0.37177	0.333187	1.00775	0.640695	0.63596	0	0.350781	0	0	0	0
ONT.5451	21.9006	55.0219	44.6471	59.1213	59.2643	65.5038	68.3336	55.0726	47.9695	25.2584	33.6544	29.0655
ONT.5458	0.644136	0.74354	1.66594	4.031	2.88313	1.90788	6.50796	3.50781	3.08376	0.443131	1.56532	0.454148
ONT.5474	29.9523	12.2684	18.6585	1.34367	0.961042	1.27192	1.08466	1.40312	0	82.4223	27.0017	73.5719
ONT.5483	0	0	0	0	0	0	10.1235	4.91093	6.51015	11.5214	11.7399	13.6244
ONT.5484	0	0	0	0.335917	0	0	15.5468	15.4344	14.0482	8.41948	10.9572	10.8995
ONT.5485	34.4613	16.3579	31.6528	7.72608	8.64938	20.6687	15.1852	5.61249	2.05584	38.1092	19.1752	36.3318
ONT.5486	15.1372	19.7038	10.9952	12.7648	24.6667	17.4889	20.247	8.06796	6.85279	10.192	12.5226	15.8952
ONT.5489	12.2386	10.4096	10.3288	17.8036	37.801	24.8024	14.1006	12.6281	15.4188	5.7607	8.60925	7.26636
ONT.5502	0	0	0	0	0.320347	0	34.3476	45.2507	42.8299	31.4623	30.1324	37.2401
ONT.5507	4.83102	7.80717	11.9947	7.05425	7.04764	8.90343	8.67728	4.56015	6.16751	6.20383	6.6526	4.99562
ONT.5508	0.966205	1.48708	0	0.335917	4.48486	4.45172	8.31573	3.50781	0.685279	0.443131	0.39133	0.454148
ONT.5514	27.6979	24.165	23.3231	14.1085	15.697	11.4473	9.76194	5.96327	7.19543	29.6898	20.3491	24.0698
ONT.5519	32.851	16.7296	13.9939	1.34367	2.24243	2.86182	3.61553	3.50781	1.7132	66.9127	38.7416	75.8427
ONT.5520	3.86482	3.34593	4.33143	8.39791	6.0866	10.4933	11.9313	6.66483	8.22335	1.32939	3.9133	1.81659
ONT.5525	10.6283	18.2167	21.324	23.5142	18.9005	19.7147	18.8008	19.2929	17.132	4.87444	10.1746	10.4454
ONT.5528	6.1193	6.69186	8.66287	14.4444	17.9394	16.8529	14.4621	15.7851	12.335	3.98818	5.86995	3.17903
ONT.5530	2.25448	0.74354	0	0.335917	0.640695	0	0	0	0	0	0.39133	0.908295
ONT.5532	4.18689	2.60239	5.99737	6.0465	6.40695	7.63151	2.53087	5.26171	4.45431	2.21565	3.13064	3.63318
ONT.5541	5.47516	2.97416	0.666374	0.335917	0	0.953939	1.44621	0.350781	0	3.10191	1.95665	5.44977
ONT.5545	1.28827	0.74354	0.666374	2.35142	0.961042	2.86182	4.33864	1.40312	1.7132	0.886261	1.17399	1.36244
ONT.5550	17.7138	25.6521	25.3222	33.5917	31.394	30.5261	14.8237	17.539	15.0761	7.09009	7.04393	13.1703
ONT.5554	1.61034	4.46124	3.66506	5.71058	3.52382	4.45172	4.33864	4.20937	4.79695	0	1.95665	1.81659
ONT.5557	3.86482	4.46124	6.33056	21.4987	14.736	21.6226	11.2082	8.06796	7.53807	0	1.17399	0.908295
ONT.5563	0.966205	0.37177	0.333187	0.335917	0.320347	0	0.723107	0.350781	0	0.443131	1.56532	0.454148
ONT.5567	16.1034	9.29425	13.3275	8.062	7.04764	10.1754	14.4621	8.06796	11.9924	33.6779	21.9145	29.0655
ONT.5570	14.8151	11.8966	15.6598	15.1162	17.6191	23.2125	17.7161	13.3297	14.0482	22.5997	26.2191	21.7991
ONT.5587	1.28827	1.85885	0.999562	0.671833	0.320347	1.27192	0.361553	1.40312	0	0.443131	0.782659	1.81659
ONT.5596	0.966205	4.83301	5.99737	5.03875	3.52382	3.49778	4.70019	3.15703	1.7132	4.43131	1.95665	4.08733
ONT.5599	12.8827	13.3837	14.6602	15.7881	15.0563	14.945	0	0.350781	0.685279	0	0	0.908295
ONT.5601	13.8489	14.8708	12.6611	25.5297	29.472	27.9822	24.2241	22.45	19.5305	3.98818	8.60925	9.99125
ONT.5603	4.50896	8.17894	6.66374	3.35917	5.76625	4.45172	0.723107	0.350781	5.82487	1.77252	7.82659	0.908295
ONT.5614	10.3062	16.7296	14.327	16.4599	15.697	10.8113	13.0159	11.5758	8.90863	9.74887	10.5659	9.08295
ONT.5621	6.1193	3.7177	3.99825	4.031	4.48486	2.86182	20.6085	17.8898	14.0482	1.32939	7.43526	4.54148
ONT.5622	3.86482	7.06363	5.66418	6.71833	5.76625	8.90343	5.78485	7.71718	5.48223	2.21565	5.47862	6.35807
ONT.5647	0	0.37177	0	0.335917	0	0.31798	24.2241	16.1359	38.033	61.5952	21.9145	44.9606
ONT.5660	0	0	0	0.335917	0	0.31798	0	0	0.34264	0	0	0
ONT.5663	6.1193	7.4354	9.32924	8.73383	16.6581	10.8113	8.31573	8.41874	10.2792	1.32939	3.9133	1.36244
ONT.5681	48.3102	73.2387	77.2994	72.2221	53.8183	51.1947	75.9262	74.3655	79.835	31.0191	48.5249	46.3231
ONT.569	0.966205	0.74354	0.333187	0	0.320347	0.31798	0	0.350781	0.34264	7.09009	4.30463	5.44977
ONT.5708	6.1193	4.83301	7.66331	11.0852	13.7749	15.263	15.5468	10.1726	13.3629	0.886261	3.52197	2.27074
ONT.5732	2.89861	2.60239	6.33056	7.05425	12.4935	2.54384	1.44621	0.350781	0	0	0	0
ONT.5733	2.25448	1.11531	5.33099	13.1007	13.1342	4.13374	1.08466	1.40312	0	0	0	0
ONT.5765	0	0	0	0	0.320347	0	0	0	0	0	0	0.454148
ONT.5782	2.25448	3.7177	1.66594	1.34367	1.60174	4.13374	0	0	0	0	0	0
ONT.5789	3.54275	2.60239	2.6655	2.68733	3.52382	0	1.44621	2.80625	2.39848	1.77252	1.56532	2.27074
ONT.5792	4.18689	4.83301	1.66594	5.03875	16.0174	16.217	11.9313	2.45546	1.02792	0	1.17399	1.36244
ONT.5817	0.644136	0	0	0	0	0.31798	1.44621	0.350781	0	0	0	0
ONT.5834	0	0	0	0	0.320347	0	0	0.350781	0	0	0	0
ONT.5838	5.79723	6.32009	5.66418	1.67958	3.84417	2.86182	2.53087	3.85859	6.51015	3.54504	6.6526	6.81221
ONT.5843	0	1.11531	0.333187	0	0	0	0.361553	0	0	11.9645	4.69596	6.35807
ONT.5844	4.83102	3.34593	4.99781	1.00775	2.24243	0.953939	0.361553	0	1.02792	4.87444	3.9133	1.81659
ONT.5857	2.57655	1.11531	1.66594	2.0155	7.36799	6.67758	4.70019	1.05234	1.02792	0	1.56532	0.908295
ONT.5858	5.15309	6.32009	2.33231	5.03875	6.72729	8.26747	1.80777	2.10468	2.74112	3.10191	2.34798	1.36244
ONT.5859	23.1889	11.8966	23.9895	14.4444	26.5888	12.7192	4.70019	1.05234	1.37056	4.43131	3.13064	4.54148
ONT.5860	37.682	27.1392	34.6515	21.8346	47.0911	20.3507	4.70019	0	1.02792	4.87444	10.5659	16.8035
ONT.5861	20.6124	12.2684	16.9925	13.7726	19.5412	19.0788	2.16932	0.701561	1.37056	3.10191	2.34798	2.72489
ONT.5862	79.8729	58.7396	73.6344	48.7079	37.1603	80.1309	5.4233	4.91093	0.685279	8.41948	9.00058	36.786
ONT.589	2.89861	2.97416	0.666374	1.67958	2.88313	3.1798	2.53087	2.80625	1.02792	1.32939	1.17399	0.908295
ONT.5904	72.7874	151.31	123.946	92.713	162.736	242.619	29.2858	43.4968	50.7107	79.7635	54.3948	39.965
ONT.5918	76.0081	44.9842	58.6409	31.5762	46.7707	31.798	8.67728	4.20937	4.79695	44.3131	37.959	39.0567
ONT.5934	6.1193	11.1531	7.66331	6.71833	4.80521	8.58545	9.40039	7.36639	9.25127	2.65878	8.21792	2.72489
ONT.5963	6.1193	0.74354	4.33143	1.00775	5.12556	3.1798	1.08466	0.350781	0	1.32939	1.17399	2.27074
ONT.5973	1.28827	1.85885	2.6655	2.68733	2.88313	1.27192	0.361553	0.350781	0.34264	0.886261	0	1.36244
ONT.5977	83.7377	30.4851	49.9781	2.0155	15.0563	12.7192	0.723107	2.45546	1.37056	74.8891	81.0052	66.3056
ONT.5991	4.50896	14.499	11.6616	17.4677	11.5325	13.9911	11.9313	16.1359	13.0203	6.64696	8.60925	9.08295
ONT.6	0.322068	1.11531	0.333187	1.00775	0.640695	0.953939	1.08466	1.40312	1.02792	31.9054	6.6526	0.908295
ONT.6007	643.17	579.217	662.709	285.529	353.984	273.145	120.036	214.678	258.35	572.968	659.782	486.846
ONT.6010	25.1213	22.3062	21.324	6.0465	6.72729	6.99556	0.361553	0	0	36.3367	36.785	41.3274
ONT.6022	9.98412	5.94832	9.32924	4.031	4.48486	6.04162	1.44621	0	0.34264	12.4077	8.21792	9.5371
ONT.6024	0.322068	1.11531	0.333187	3.69508	2.88313	3.81576	3.25398	4.20937	6.16751	0.886261	1.17399	0
ONT.6031	25.4434	15.9861	21.9904	13.4367	2.56278	1.27192	0.723107	0.350781	0	4.43131	2.34798	2.27074
ONT.6056	1.93241	2.23062	2.6655	0.335917	0.961042	1.5899	0.361553	0	0	5.7607	2.34798	4.99562
ONT.6061	9.66205	2.97416	4.99781	1.67958	2.24243	1.27192	0	0	0	8.41948	1.95665	3.63318
ONT.6063	37.682	10.4096	4.33143	0.335917	0.320347	0.953939	0	0.350781	0.34264	41.6543	36.3937	34.9694
ONT.6105	0.644136	1.48708	1.99912	1.67958	8.00868	0.953939	4.33864	6.66483	3.4264	1.77252	1.17399	1.36244
ONT.6107	1.28827	0.37177	0.333187	1.67958	0.320347	0.953939	2.16932	2.45546	6.51015	0.443131	1.95665	0.908295
ONT.6110	0	0	0	0	0	0	0.723107	1.05234	0	0	0.39133	0
ONT.6120	22.8668	21.5627	35.3178	18.1395	20.1819	18.7608	0.361553	0	0.34264	0	0.782659	0.454148
ONT.6131	82.7715	84.02	65.9711	65.8396	68.8747	70.5915	48.0866	53.3187	42.4873	51.4032	64.5694	59.4933
ONT.6155	7.72964	9.29425	5.33099	8.39791	9.93077	12.0832	6.50796	7.36639	6.51015	7.53322	10.1746	6.35807
ONT.6161	0	0	0.666374	0	0	0	0	0	0	0	0	0
ONT.6185	646.713	822.727	851.626	870.696	927.726	779.05	700.69	788.204	773.337	769.718	762.31	837.902
ONT.6186	61.8371	96.6602	115.616	109.845	104.113	78.541	0	0	0	0	0	0.454148
ONT.6189	9.33998	10.7813	5.33099	10.0775	7.68834	6.04162	2.53087	2.80625	3.08376	3.10191	2.34798	1.36244
ONT.6258	9.98412	3.34593	4.66462	3.02325	9.29007	3.49778	6.14641	4.20937	5.82487	3.54504	3.52197	5.44977
ONT.6270	3.54275	1.85885	2.6655	0.335917	0.640695	0	1.80777	0	0.34264	29.6898	11.7399	32.6986
ONT.6271	10.3062	12.6402	13.3275	22.5064	25.6278	18.7608	2.16932	4.20937	4.11167	0.886261	3.52197	2.27074
ONT.6272	3.22068	0.37177	3.99825	5.37466	4.16452	5.72364	1.08466	2.45546	0.34264	2.21565	1.56532	0
ONT.6276	0.644136	0.37177	0	0.671833	7.36799	3.81576	7.95417	1.40312	0.685279	0	0.782659	0
ONT.6288	1.93241	6.32009	4.66462	13.7726	14.4156	10.8113	10.8466	11.9265	11.9924	2.21565	1.56532	0.908295
ONT.6310	3.54275	3.34593	0.999562	6.0465	7.36799	7.94949	13.739	10.1726	5.82487	0	0.782659	1.81659
ONT.6365	1.61034	2.97416	0.333187	1.67958	2.88313	1.27192	3.25398	4.20937	2.74112	0	0.782659	0.454148
ONT.6382	2.57655	0.74354	2.33231	0.335917	0.320347	0.953939	0	0	0	1.77252	1.56532	0.454148
ONT.6395	1.93241	0	0.999562	4.70283	6.72729	2.86182	0.361553	0.701561	0	0	0	0.454148
ONT.6396	1.28827	0.74354	1.33275	4.031	4.16452	0.63596	0	0	0	2.65878	1.17399	2.27074
ONT.6432	42.1909	31.6004	43.6475	10.0775	22.4243	12.4012	5.78485	3.15703	8.22335	42.5405	27.0017	39.965
ONT.6433	7.72964	2.97416	5.33099	0.335917	0.640695	0.953939	0	0	0	3.98818	1.95665	8.17466
ONT.649	37.0378	19.332	18.3253	12.4289	20.8226	9.53939	10.485	9.82186	9.25127	32.3485	26.2191	25.4323
ONT.6517	4.50896	2.97416	4.33143	0.671833	0	0	0	0	0	7.09009	5.47862	4.99562
ONT.6553	0.322068	0.74354	0.666374	0	0.320347	0.31798	0.361553	0.701561	0	0	0.782659	2.27074
ONT.6584	2.89861	0.37177	1.99912	1.34367	3.52382	1.27192	2.89243	1.7539	3.08376	3.54504	3.52197	2.72489
ONT.6589	22.2227	24.9086	26.3218	45.0128	35.8789	34.0238	13.739	9.47108	10.9645	0.886261	1.95665	5.90392
ONT.6622	48.9544	19.332	28.6541	8.39791	16.3377	10.4933	0.361553	0	0	9.74887	3.13064	11.8078
ONT.6623	214.497	137.927	176.589	20.155	30.433	13.9911	14.1006	14.0312	10.9645	172.378	199.969	198.463
ONT.6624	12.2386	13.3837	11.3284	49.3797	59.9049	36.5677	108.466	153.993	152.132	28.8035	50.0902	31.3362
ONT.6625	1.93241	0.37177	1.33275	2.0155	1.60174	0	2.53087	0.701561	1.37056	0.443131	1.17399	2.72489
ONT.6649	2.57655	2.97416	3.66506	7.72608	5.12556	5.72364	0.361553	0.350781	0	0.443131	0	1.81659
ONT.6650	8.69584	8.92248	13.9939	17.8036	25.9481	18.4428	2.53087	0.701561	1.37056	0.886261	1.17399	2.72489
ONT.6715	6.76343	14.8708	12.6611	20.4909	29.472	31.798	30.0089	27.0101	27.0685	1.77252	5.47862	0.454148
ONT.6725	7.72964	4.08947	2.6655	2.35142	6.72729	2.86182	1.80777	2.10468	2.74112	4.87444	1.95665	2.72489
ONT.6739	46.3778	29.3698	17.9921	12.7648	17.2988	7.94949	14.1006	13.3297	12.335	39.8818	40.6983	36.786
ONT.674	0	0.37177	0	1.00775	0.320347	0	0.361553	0	0	0	0	0.454148
ONT.6751	9.33998	8.92248	15.3266	30.5684	28.1906	33.3879	2.89243	3.50781	1.7132	0	1.56532	0.454148
ONT.6759	9.66205	7.06363	5.99737	0.671833	1.92208	3.1798	0	0	0	0	0	0
ONT.6773	17.7138	21.5627	20.6576	29.2247	27.5499	26.3923	0	0	0	0	0	0.454148
ONT.6775	17.0696	14.1273	24.3227	14.1085	16.9784	14.945	1.08466	0.350781	0	3.10191	1.95665	7.26636
ONT.6779	7.0855	4.46124	6.66374	1.67958	6.40695	3.81576	1.80777	2.80625	4.79695	15.5096	11.3486	14.0786
ONT.6783	5.15309	3.7177	7.33012	6.38241	3.20347	5.08768	5.4233	5.26171	5.82487	3.10191	3.52197	3.17903
ONT.6790	4.50896	5.57655	3.33187	5.03875	2.88313	5.08768	6.50796	5.26171	3.4264	8.86261	5.08729	6.35807
ONT.6800	0.322068	1.11531	0.666374	1.00775	2.24243	3.1798	0.361553	0	0.34264	0.443131	0.39133	0
ONT.6802	11.5945	8.92248	11.3284	10.4134	9.93077	8.90343	2.89243	2.45546	5.48223	6.64696	12.1312	30.4279
ONT.6804	1.93241	2.60239	1.66594	2.68733	2.88313	3.49778	3.25398	5.26171	3.76903	3.54504	5.47862	4.54148
ONT.6815	12.8827	12.6402	2.6655	7.05425	11.8529	8.26747	0	0	0	0	0.39133	0
ONT.6816	1.93241	3.34593	2.33231	2.68733	1.60174	4.45172	13.739	10.5234	8.56599	8.86261	10.1746	6.35807
ONT.6817	3.22068	1.11531	2.99868	1.67958	2.88313	0.31798	0.361553	0.350781	1.7132	0.443131	0.39133	0.454148
ONT.6819	2.89861	5.20478	6.33056	3.02325	3.84417	5.08768	1.80777	1.7539	2.74112	3.98818	2.73931	2.27074
ONT.6827	2.57655	1.48708	2.6655	1.67958	5.12556	7.63151	0.361553	0	0	0	0	0
ONT.6833	1.93241	2.23062	1.66594	1.67958	2.24243	4.13374	0	0	0	0	0	0
ONT.6834	5.79723	7.80717	7.66331	16.124	18.2598	8.90343	11.5697	11.9265	14.3909	4.43131	6.26128	3.63318
ONT.6839	3.86482	5.94832	4.66462	8.062	8.32903	9.85737	9.03883	3.15703	6.85279	7.97635	5.08729	6.81221
ONT.6840	1.28827	1.11531	0.999562	0.335917	5.4459	3.49778	6.86951	2.10468	2.39848	1.32939	3.52197	0.454148
ONT.6843	0	0	0	0	0.320347	0	14.4621	6.31405	7.53807	8.41948	5.86995	7.72051
ONT.6844	10.3062	5.94832	5.66418	3.69508	16.3377	15.263	20.9701	10.5234	12.335	12.8508	12.5226	6.35807
ONT.6846	1.61034	2.97416	1.66594	4.031	10.5715	10.4933	7.59262	4.56015	5.13959	1.77252	1.17399	1.81659
ONT.6847	0.966205	5.20478	1.99912	11.4212	18.2598	15.263	27.1165	25.2562	24.67	1.32939	9.78324	2.27074
ONT.6850	59.5826	46.0995	43.6475	7.39016	12.4935	12.4012	17.3546	28.4132	41.802	59.3795	59.0908	64.489
ONT.6851	49.9206	60.5985	58.9741	91.7052	60.2253	65.5038	0.723107	3.15703	0	3.10191	2.34798	0.908295
ONT.6852	13.5269	13.7555	10.662	18.4754	16.6581	21.3046	0	0	0	0	0	0
ONT.6853	31.8848	14.499	9.32924	1.34367	4.80521	1.90788	1.44621	1.05234	1.02792	7.09009	24.6538	9.5371
ONT.6855	1.93241	1.48708	1.66594	3.69508	2.88313	6.99556	3.25398	6.31405	2.05584	0.443131	0.782659	0.454148
ONT.6856	8.37377	4.08947	7.66331	2.68733	3.84417	3.49778	1.80777	3.50781	2.05584	0.886261	0.39133	2.27074
ONT.686	2.57655	1.48708	1.33275	3.35917	3.84417	4.7697	0.361553	0.701561	0.685279	0	0	0.908295
ONT.6863	1.28827	2.23062	0.333187	5.37466	3.52382	3.49778	0	0	0	0	0	0
ONT.6867	97.5867	121.569	129.943	165.943	150.243	139.275	53.5099	0.350781	31.8655	8.86261	29.3497	36.3318
ONT.6868	2.89861	3.7177	2.33231	4.36691	4.80521	5.40566	0	0.701561	0.34264	0	0	0.908295
ONT.6870	1.93241	4.08947	4.99781	1.34367	4.48486	6.99556	10.485	23.5023	16.7893	3.54504	4.30463	1.81659
ONT.6881	0.322068	1.85885	0.666374	4.70283	4.48486	9.22141	6.50796	7.71718	7.53807	0.443131	1.17399	0.454148
ONT.6882	0.322068	0.74354	0.333187	0	0.320347	0.31798	1.80777	2.80625	4.11167	2.21565	1.95665	4.54148
ONT.6883	12.2386	9.66602	9.99562	12.4289	26.5888	28.6182	19.1623	21.0468	20.901	8.41948	11.3486	17.2576
ONT.6887	1.28827	0.74354	2.6655	4.70283	3.52382	4.7697	2.89243	3.85859	2.74112	3.10191	1.95665	2.72489
ONT.6890	41.8689	60.9703	64.3051	85.6587	76.563	73.1354	0.361553	0	0.34264	0	0	0
ONT.6897	9.66205	16.7296	15.3266	25.1937	20.5022	17.8069	12.2928	11.225	11.3071	8.86261	10.5659	10.8995
ONT.6899	6.44136	16.3579	14.9934	16.7958	15.3767	14.945	24.5856	27.3609	20.901	9.74887	13.6965	11.3537
ONT.6902	0	0	0	0	0	0	8.31573	7.71718	15.0761	2.21565	6.6526	4.08733
ONT.6903	10.6283	17.845	13.6607	17.4677	11.2122	16.5349	0	0	0	0	0.782659	1.36244
ONT.6904	7.0855	9.29425	6.33056	5.37466	7.04764	8.58545	0.361553	0	0	0	0	0
ONT.6908	0	0	0	0	0	0	15.1852	17.8898	20.5584	1.77252	4.30463	0.454148
ONT.6909	2.57655	6.69186	5.99737	8.73383	8.32903	4.13374	9.76194	8.06796	5.13959	3.98818	5.08729	5.90392
ONT.6914	9.01791	9.66602	8.99605	20.4909	21.1429	23.8485	7.59262	14.0312	19.1878	3.98818	3.52197	4.08733
ONT.6916	1.61034	2.97416	2.33231	3.02325	4.48486	3.1798	0	0	0.34264	0	0	0
ONT.692	1.93241	2.23062	1.33275	0.335917	0.320347	0.31798	0	0	0	0.443131	0	0.908295
ONT.6921	16.4255	12.6402	11.6616	12.4289	20.8226	18.1248	13.739	12.6281	12.6777	4.87444	10.5659	9.08295
ONT.6922	0.644136	1.11531	0.666374	2.68733	2.56278	2.54384	0.361553	3.15703	3.76903	0.443131	0.39133	0.908295
ONT.6926	10.3062	8.92248	13.6607	10.0775	8.96972	6.99556	7.95417	7.71718	8.90863	10.6351	8.60925	8.17466
ONT.6930	4.18689	4.83301	4.66462	14.1085	12.8139	9.53939	7.23107	6.66483	5.48223	3.98818	4.30463	3.63318
ONT.6931	3.86482	6.32009	2.99868	10.4134	7.68834	8.58545	10.1235	12.6281	18.5025	3.98818	5.86995	6.35807
ONT.6932	5.47516	6.32009	8.99605	12.093	7.68834	6.04162	7.23107	5.26171	3.08376	5.31757	4.69596	3.17903
ONT.6934	1.93241	4.46124	1.99912	2.68733	2.56278	2.22586	2.16932	2.10468	1.37056	1.77252	1.95665	3.63318
ONT.6940	2.89861	2.60239	2.33231	1.34367	0.320347	2.22586	0.361553	0.350781	0	0	0	0
ONT.6943	14.4931	22.3062	26.9882	22.8423	21.7836	23.2125	2.53087	5.96327	2.39848	3.54504	2.34798	4.08733
ONT.6947	8.05171	11.5249	9.66243	13.1007	9.93077	11.1293	2.53087	2.10468	3.76903	1.77252	1.95665	1.81659
ONT.6948	1.61034	2.97416	3.33187	7.05425	5.12556	6.3596	0.361553	1.05234	2.05584	0	0.39133	0.908295
ONT.6952	4.50896	2.60239	2.33231	7.72608	11.2122	13.0372	5.06175	1.05234	1.02792	0	0	0
ONT.6955	0	0	0	0	0	0	0	0	0	7.53322	5.86995	9.08295
ONT.6959	0.322068	0	0	1.00775	1.28139	1.27192	2.53087	1.05234	3.4264	0	0	0
ONT.6960	3.86482	7.80717	4.99781	15.7881	15.0563	21.9406	2.89243	4.56015	3.76903	0.443131	1.95665	0.908295
ONT.6963	0	0	0	0	0	0	7.23107	5.26171	5.13959	0	3.13064	0.908295
ONT.6968	5.15309	2.60239	6.66374	7.39016	7.04764	5.40566	5.06175	7.01561	4.79695	2.65878	3.52197	6.81221
ONT.697	0	0	0	0	0	0.31798	0	0	0.34264	0	0	0
ONT.6970	0.322068	1.11531	0.333187	0.335917	0.640695	0	0.723107	0.350781	0	1.32939	0.782659	3.17903
ONT.6971	5.79723	7.06363	4.33143	2.0155	3.84417	9.53939	4.70019	6.31405	3.08376	8.41948	11.3486	9.99125
ONT.6973	4.18689	5.57655	6.66374	8.73383	5.76625	9.22141	60.3794	92.9569	110.673	23.0428	62.2214	48.5938
ONT.6974	2.25448	4.08947	6.33056	2.0155	4.16452	4.13374	2.53087	1.7539	1.02792	0.443131	4.30463	2.72489
ONT.6977	7.0855	12.2684	7.99649	17.1317	18.9005	15.899	20.6085	21.0468	19.1878	4.43131	8.21792	3.63318
ONT.6978	6.76343	4.08947	5.33099	2.0155	9.29007	6.67758	1.80777	3.50781	2.74112	7.53322	4.69596	4.54148
ONT.6979	9.33998	13.3837	11.9947	17.8036	15.0563	15.581	18.4392	9.82186	11.9924	8.41948	6.6526	7.72051
ONT.6998	12.8827	17.845	15.993	24.8578	22.4243	26.0743	34.3476	40.3398	40.4315	10.6351	16.4358	11.3537
ONT.7	0.322068	0	0.666374	0.335917	0.320347	0.63596	0.723107	0.350781	1.7132	22.1565	12.9139	0.454148
ONT.7010	56.0399	40.5229	44.9803	53.0748	51.8963	55.0105	63.2718	56.4757	54.8223	35.4504	55.9601	38.6026
ONT.7024	0	0	0	0	0	0.31798	13.3775	15.4344	18.5025	3.54504	3.9133	2.72489
ONT.7042	9.66205	10.7813	11.6616	14.1085	19.8615	19.7147	1.08466	2.10468	1.02792	1.77252	1.17399	2.27074
ONT.7059	5.79723	3.7177	2.33231	1.34367	5.4459	1.27192	0.723107	1.40312	0	1.77252	3.52197	0.908295
ONT.7066	0.322068	0.37177	0	0	0.320347	1.90788	1.44621	1.7539	1.02792	0	0	0.454148
ONT.7072	0.966205	4.46124	3.33187	4.36691	4.80521	6.3596	27.1165	22.0992	23.6421	4.43131	6.26128	6.81221
ONT.708	3.54275	1.85885	5.66418	3.35917	5.12556	3.1798	7.23107	6.31405	7.88071	5.31757	12.1312	9.08295
ONT.7081	2.57655	0.74354	1.33275	2.35142	2.88313	1.5899	3.61553	4.20937	2.05584	0.443131	1.17399	0.908295
ONT.7086	16.7475	17.1014	14.6602	52.7389	70.7968	30.844	42.6633	60.3343	46.2563	7.97635	16.0445	17.7118
ONT.7087	2.25448	5.20478	4.99781	4.70283	9.61042	4.7697	7.95417	11.225	11.6497	0.886261	6.26128	3.17903
ONT.7134	0	1.48708	0.333187	0.671833	0	0.63596	0.723107	0	0	0.443131	0	0
ONT.7157	1.28827	0.74354	0.333187	1.00775	1.60174	0.31798	2.89243	1.7539	2.05584	0.886261	0.782659	0.454148
ONT.7182	3.86482	3.7177	4.66462	0	0.320347	0.31798	0	0	0.685279	5.7607	19.5665	7.72051
ONT.722	12.5607	4.46124	11.6616	10.7493	15.697	12.4012	2.53087	2.45546	2.05584	0.886261	5.08729	4.08733
ONT.723	32.851	28.9981	31.6528	34.2635	48.0521	21.6226	10.1235	8.41874	8.90863	7.97635	16.0445	17.7118
ONT.7238	2.89861	4.08947	3.66506	0.335917	0.640695	1.27192	1.44621	1.40312	1.7132	3.10191	1.56532	3.17903
ONT.7241	6.1193	9.29425	11.6616	11.0852	22.104	9.85737	18.0777	15.4344	17.4746	39.8818	33.6544	34.9694
ONT.7249	2.89861	4.46124	4.66462	3.35917	2.24243	3.1798	5.78485	3.15703	5.82487	3.54504	1.17399	4.99562
ONT.7264	0.322068	0.37177	0	0	0	0.63596	0.361553	0	0	0	0	0
ONT.7277	2.57655	2.23062	5.99737	3.35917	4.80521	1.5899	0.361553	1.05234	0	0.443131	1.95665	0.454148
ONT.7279	9.33998	3.7177	7.33012	2.0155	3.84417	2.22586	0.361553	0.350781	0	3.98818	4.69596	3.63318
ONT.7296	6.1193	3.34593	2.6655	0	0	0	0	0	0	9.74887	3.9133	3.17903
ONT.730	7.72964	5.94832	3.33187	1.67958	4.16452	3.49778	4.33864	2.80625	2.39848	9.30574	5.08729	10.4454
ONT.731	22.8668	18.2167	18.6585	13.7726	11.8529	13.3552	26.0318	24.5546	17.132	48.3012	27.7844	38.6026
ONT.7310	3.54275	2.23062	0.999562	9.74158	9.93077	7.94949	27.4781	16.4867	23.2995	0.443131	5.08729	1.36244
ONT.732	140.744	108.185	119.614	74.9094	64.7102	79.177	0	0	0.685279	0	0	0
ONT.7336	0	0	0	0	0	0	0	0.701561	0	0	0	0
ONT.7343	0	0	0	0	0	0	0	0.701561	0	0	0	0
ONT.7382	41.5468	73.6104	73.3012	78.6045	76.8834	94.44	70.5029	82.0827	85.3172	30.1329	49.6989	44.9606
ONT.7396	4.83102	7.06363	7.66331	0.671833	2.88313	3.1798	0.723107	0.701561	1.37056	3.10191	1.56532	2.27074
ONT.7399	13.8489	21.1909	16.6594	14.1085	28.8313	23.2125	12.2928	8.41874	9.93655	12.8508	14.8705	11.8078
ONT.7408	0.966205	1.48708	3.99825	0.671833	0.320347	0.63596	0.723107	0.350781	0.685279	0.886261	2.34798	1.36244
ONT.7415	0.966205	0.74354	0.333187	0	1.92208	0	0	0	0	0	0	0
ONT.7424	2.57655	2.23062	3.33187	10.7493	10.8918	6.67758	20.9701	17.1883	11.9924	7.53322	11.7399	8.17466
ONT.7441	138.167	100.75	63.9719	67.8551	175.23	184.11	162.699	127.333	92.17	93.0574	86.8752	74.0261
ONT.7442	28.6641	18.9603	21.9904	14.4444	55.7404	44.8351	44.4711	20.3453	31.1802	20.384	19.1752	11.8078
ONT.7445	12.5607	12.6402	10.662	12.4289	9.93077	8.26747	15.5468	13.6804	18.1599	13.737	12.1312	14.9869
ONT.7451	1.61034	1.48708	2.33231	6.38241	2.56278	2.22586	0.723107	2.80625	0.34264	1.77252	0.39133	3.17903
ONT.746	161.678	98.8908	131.609	27.5452	34.9179	48.3329	23.501	25.2562	28.4391	266.765	257.495	199.371
ONT.7460	2.25448	0.74354	0.999562	3.02325	1.28139	4.13374	2.89243	3.50781	0.685279	4.87444	2.34798	3.17903
ONT.7481	0.644136	0.74354	0.333187	0.335917	4.16452	4.7697	4.33864	2.80625	2.39848	0	0	0.454148
ONT.7485	0	0	0	0.671833	0	0.63596	0.723107	0.701561	0	0.443131	0	0.454148
ONT.7501	0	0	0	0.335917	0.320347	0	0	0.701561	0.34264	0	0	0
ONT.7512	3.22068	0.37177	1.66594	0	0.320347	0	0	0	0	0	0.39133	3.63318
ONT.7513	38.9703	17.4732	14.6602	1.00775	0.961042	1.27192	0	0.350781	0	45.1993	36.3937	69.9387
ONT.7514	3.86482	1.85885	3.99825	1.34367	1.60174	0.953939	0	0	0	1.77252	1.17399	2.72489
ONT.7515	48.6323	25.2804	19.658	7.39016	5.12556	8.58545	0	0	0	19.9409	19.1752	53.5894
ONT.7527	7.0855	15.2426	11.3284	18.8113	19.2208	20.3507	33.986	33.6749	27.7538	6.20383	13.6965	9.08295
ONT.7554	10.6283	21.1909	14.6602	23.1782	17.6191	24.4844	15.5468	18.9422	15.0761	14.1802	14.8705	14.0786
ONT.7555	8.69584	7.06363	9.32924	9.40566	8.96972	9.53939	9.03883	9.82186	9.59391	6.20383	4.69596	6.81221
ONT.7575	3.22068	2.97416	3.33187	4.36691	5.12556	5.40566	9.03883	2.45546	3.4264	3.98818	6.26128	2.27074
ONT.7576	10.6283	13.3837	9.66243	11.7571	7.04764	6.99556	11.9313	10.8742	12.335	13.2939	10.5659	13.1703
ONT.7579	76.0081	43.1253	21.324	0.335917	0.320347	0.953939	0	0	0	313.293	115.834	261.135
ONT.7581	5.15309	8.17894	6.66374	10.0775	10.8918	16.217	2.53087	1.40312	2.05584	0.443131	1.95665	0.908295
ONT.7582	2.25448	2.97416	3.66506	3.69508	5.12556	6.99556	4.33864	5.26171	2.05584	2.21565	2.73931	2.27074
ONT.7587	2.25448	2.97416	5.33099	9.06975	8.32903	13.0372	3.97709	3.15703	3.08376	1.32939	1.95665	0.454148
ONT.7588	4.18689	6.32009	3.66506	8.062	7.36799	12.0832	5.06175	3.15703	7.88071	4.43131	1.95665	4.08733
ONT.7591	4.83102	8.55071	3.99825	6.38241	7.36799	5.08768	8.67728	7.71718	6.16751	1.77252	8.60925	3.17903
ONT.7593	1.28827	0.74354	0.666374	1.67958	3.20347	2.86182	2.16932	10.1726	4.45431	0.443131	0	1.81659
ONT.7601	0	0	0	0	0	0	1.44621	1.05234	0.34264	19.0546	7.43526	2.72489
ONT.7602	23.8331	23.4215	20.3244	21.1627	22.4243	18.7608	19.1623	21.7484	22.6142	27.9172	24.2624	27.2489
ONT.7603	20.2903	13.7555	9.99562	8.73383	28.5109	24.8024	16.993	9.82186	7.19543	10.6351	10.9572	9.99125
ONT.7605	9.66205	14.8708	21.324	11.7571	11.2122	19.7147	9.40039	6.66483	9.25127	8.41948	7.43526	14.5327
ONT.7618	11.2724	10.0378	8.32968	17.4677	15.3767	14.945	16.993	9.47108	10.9645	7.97635	9.00058	3.63318
ONT.7621	30.9186	31.2287	30.32	11.4212	11.2122	24.1665	7.95417	9.1203	21.9289	24.8153	20.3491	22.7074
ONT.7624	0.966205	1.11531	0	2.0155	12.4935	9.85737	7.95417	6.66483	3.4264	0.886261	0	0.454148
ONT.7635	6.1193	9.66602	12.3279	10.0775	11.5325	20.9867	8.31573	7.36639	8.56599	7.97635	3.52197	7.72051
ONT.764	12.2386	15.2426	17.3257	20.4909	21.1429	14.6271	15.5468	18.2406	21.2437	7.97635	10.1746	10.8995
ONT.7647	3.54275	3.34593	3.66506	3.02325	16.9784	12.7192	12.6544	3.85859	4.11167	2.65878	2.34798	4.08733
ONT.7648	7.40757	9.66602	7.66331	14.7803	15.697	17.8069	16.6315	17.1883	18.5025	2.65878	7.82659	6.81221
ONT.7649	0	1.11531	0.666374	1.00775	0.320347	0.31798	2.89243	0.701561	0.685279	0.886261	1.95665	0.908295
ONT.7651	1.93241	2.97416	2.6655	5.71058	7.68834	8.58545	6.86951	7.01561	3.4264	1.32939	3.52197	1.36244
ONT.7656	10.9503	17.1014	14.327	23.1782	20.8226	20.0327	23.8625	18.9422	14.0482	8.86261	11.7399	14.5327
ONT.7670	3.86482	1.85885	3.33187	3.02325	10.2511	6.99556	4.70019	4.20937	4.45431	0	1.17399	0.908295
ONT.7690	12.5607	9.29425	13.6607	7.39016	6.40695	4.13374	0.361553	0.350781	0.34264	6.64696	5.47862	4.99562
ONT.7693	15.1372	18.9603	15.993	15.1162	13.7749	21.9406	10.485	7.36639	6.85279	13.2939	10.5659	14.0786
ONT.7703	17.0696	9.66602	7.99649	2.35142	2.56278	4.45172	3.25398	1.7539	2.39848	10.6351	12.9139	11.3537
ONT.7716	21.5786	13.3837	13.3275	6.71833	10.5715	8.90343	14.8237	10.1726	11.3071	16.3958	17.2185	20.4366
ONT.7717	12.5607	11.1531	9.99562	6.71833	7.04764	10.4933	11.9313	16.1359	14.0482	10.6351	9.00058	11.3537
ONT.773	196.14	111.903	136.94	125.633	121.412	128.146	100.15	177.144	183.655	113.441	183.925	129.432
ONT.7732	7.72964	11.1531	10.662	17.4677	9.93077	13.0372	2.89243	0.701561	0	2.21565	1.95665	4.99562
ONT.7739	65.7019	68.4057	57.3082	62.8164	56.0608	54.6925	30.0089	48.057	56.8782	67.799	58.3081	59.9475
ONT.774	19.9682	15.9861	16.9925	6.0465	18.2598	17.8069	5.4233	16.4867	21.9289	11.9645	15.6532	10.4454
ONT.7746	4.83102	6.69186	13.3275	5.03875	8.00868	5.40566	6.50796	8.41874	7.53807	1.32939	4.30463	2.72489
ONT.7760	46.6999	45.3559	44.9803	44.341	35.5586	30.2081	44.1095	40.6906	42.1447	46.5287	49.3075	45.8689
ONT.7764	1.28827	0.74354	2.33231	2.0155	2.56278	2.22586	5.06175	2.80625	3.08376	1.77252	1.95665	1.36244
ONT.7767	48.9544	35.3181	32.9855	19.4832	113.403	108.113	82.4342	15.7851	11.9924	24.8153	29.7411	19.5283
ONT.7773	0.966205	0.37177	1.33275	1.00775	1.28139	0.953939	7.59262	4.91093	6.85279	9.74887	10.9572	16.8035
ONT.7804	15.1372	10.4096	8.99605	1.67958	2.56278	5.40566	0.361553	0	0	16.839	7.82659	13.1703
ONT.7819	11.9165	17.4732	12.9943	11.7571	6.0866	12.0832	11.2082	7.36639	8.90863	3.98818	7.82659	8.62881
ONT.7844	0	0	0.333187	0	0	0	1.80777	0	0.34264	0	0	0.454148
ONT.7847	7.72964	11.1531	11.6616	12.7648	11.8529	12.4012	9.40039	6.66483	10.9645	4.43131	4.30463	4.99562
ONT.7849	24.1551	34.2028	32.6523	68.1911	92.5804	34.6598	57.8485	57.1773	69.2132	4.43131	10.1746	9.99125
ONT.7850	7.72964	11.5249	11.3284	14.1085	11.2122	12.4012	18.0777	10.1726	9.25127	7.53322	6.6526	7.72051
ONT.7882	14.171	10.7813	5.33099	5.03875	15.697	7.94949	9.03883	5.61249	5.82487	14.6233	13.3052	17.2576
ONT.7885	8.37377	6.69186	7.33012	5.03875	7.04764	7.94949	1.08466	1.05234	2.39848	2.21565	3.13064	4.54148
ONT.7886	18.3579	19.7038	15.3266	15.4522	24.6667	32.4339	1.44621	3.50781	5.13959	14.6233	12.1312	13.6244
ONT.79	12.2386	16.3579	11.6616	11.4212	15.697	10.8113	14.1006	14.382	14.3909	15.9527	14.0879	19.0742
ONT.7914	222.549	279.199	138.939	242.868	250.832	259.472	250.918	242.039	232.652	92.1712	201.535	138.515
ONT.7923	232.211	134.952	239.562	130.336	133.585	111.929	19.8854	6.31405	4.45431	110.34	90.0058	83.109
ONT.7932	23.1889	26.3957	24.6559	15.7881	19.8615	14.945	30.3705	21.0468	18.1599	18.1684	20.7405	19.0742
ONT.794	8.69584	10.0378	6.33056	8.062	5.4459	2.22586	6.50796	8.06796	10.2792	18.6115	14.8705	13.1703
ONT.7940	4.18689	5.20478	4.33143	4.70283	4.80521	4.45172	2.16932	5.26171	1.7132	4.43131	4.30463	6.81221
ONT.7946	14.4931	19.332	12.9943	10.7493	15.0563	10.1754	8.31573	8.06796	7.88071	14.1802	16.4358	20.4366
ONT.798	30.9186	27.8827	22.3235	4.031	12.1732	10.4933	0.723107	3.50781	7.88071	19.0546	8.60925	15.441
ONT.8002	0	0.74354	0.333187	0	0.320347	0.953939	0.361553	0.350781	1.37056	0.443131	0	0
ONT.802	512.089	452.444	485.454	322.48	303.689	285.228	233.563	258.175	309.061	489.216	511.077	499.562
ONT.8055	28.6641	26.3957	24.989	21.4987	24.6667	23.5305	18.4392	18.5914	14.3909	23.4859	23.0885	27.2489
ONT.8056	0	0.37177	0.666374	0	0	0	0	0	0.34264	0.886261	0	0
ONT.8061	183.901	88.4812	56.975	3.69508	5.4459	2.54384	6.86951	6.66483	7.88071	203.84	131.878	139.423
ONT.8063	15.1372	19.332	17.6589	15.1162	23.3854	21.6226	14.4621	17.1883	12.6777	14.1802	9.39191	12.262
ONT.8066	24.7993	25.2804	31.3196	27.8811	24.3464	18.4428	21.3316	20.6961	17.4746	35.4504	27.0017	28.6113
ONT.8080	0.322068	0.74354	0.999562	0.671833	0.961042	0.31798	2.53087	2.10468	3.08376	0.443131	0	0.454148
ONT.8108	1.93241	1.11531	3.33187	2.0155	4.16452	2.22586	0	1.05234	1.37056	0.886261	2.34798	1.81659
ONT.8127	2.89861	1.85885	3.66506	4.36691	4.48486	1.27192	2.16932	3.15703	2.39848	1.32939	3.13064	1.81659
ONT.8129	0.644136	0.37177	0.666374	0.335917	0.640695	1.27192	0	0	0	0.443131	10.5659	5.90392
ONT.8145	0.322068	0	0	0	0	0	0	0	0	0	0	0
ONT.8150	8.37377	5.20478	4.66462	0.335917	0.961042	0.31798	0	0.350781	0	9.74887	8.60925	5.90392
ONT.8151	5.47516	2.97416	2.99868	2.0155	3.20347	1.27192	1.08466	2.10468	0.34264	3.10191	3.9133	6.81221
ONT.8164	11.9165	4.46124	3.66506	6.0465	8.96972	5.08768	4.70019	14.382	19.5305	7.09009	3.52197	10.4454
ONT.8165	2.89861	7.80717	3.99825	4.031	4.80521	4.13374	5.4233	4.20937	3.76903	6.20383	9.78324	11.3537
ONT.818	1.93241	4.08947	1.66594	4.36691	2.56278	0.953939	0.361553	2.10468	1.02792	1.32939	1.17399	0.454148
ONT.82	2.89861	5.57655	6.33056	6.0465	5.4459	7.63151	8.67728	6.66483	8.56599	1.77252	6.6526	5.90392
ONT.8208	8.05171	9.66602	10.662	4.031	3.84417	1.5899	4.33864	4.20937	2.39848	5.31757	7.43526	9.5371
ONT.8210	2.25448	3.7177	5.66418	5.71058	9.29007	7.63151	4.33864	4.91093	2.39848	4.43131	3.52197	2.27074
ONT.8213	0	2.60239	0.333187	2.35142	1.60174	3.49778	0	0	0	0	0	0
ONT.8218	1.28827	1.85885	1.99912	1.67958	3.20347	3.81576	3.25398	5.61249	6.51015	0	0	0.908295
ONT.8221	51.5309	40.1511	42.9811	33.9276	40.0434	39.4295	28.5627	31.2195	33.5787	45.1993	46.5682	54.9519
ONT.8243	1.61034	1.48708	1.66594	1.34367	1.60174	0.63596	0	1.05234	0.34264	0	0	0.908295
ONT.8271	3.54275	4.08947	5.33099	3.69508	5.12556	5.72364	6.14641	5.61249	3.4264	2.21565	5.47862	2.72489
ONT.8276	5.79723	10.4096	7.99649	6.38241	15.697	13.0372	14.4621	9.47108	6.85279	3.10191	3.9133	5.44977
ONT.8309	5.15309	7.4354	5.33099	10.0775	7.36799	16.217	15.5468	11.225	9.59391	3.10191	4.30463	1.36244
ONT.8317	0.322068	0.37177	0	0	0.320347	0	0.361553	0	0	0	0.39133	0
ONT.8344	7.40757	8.17894	8.99605	5.71058	7.36799	5.72364	4.33864	3.15703	3.4264	16.3958	9.78324	14.5327
ONT.8413	5.79723	5.20478	5.33099	6.38241	4.80521	4.7697	5.4233	4.91093	6.16751	3.98818	7.43526	4.54148
ONT.8414	1.61034	2.97416	1.99912	3.02325	3.52382	2.22586	2.16932	2.10468	1.37056	2.65878	1.95665	2.72489
ONT.8419	11.5945	10.7813	11.9947	5.37466	2.88313	2.22586	2.16932	1.05234	1.02792	18.1684	13.6965	8.62881
ONT.8427	7.40757	8.55071	17.3257	9.40566	11.5325	10.4933	8.31573	8.41874	5.48223	7.53322	5.08729	10.4454
ONT.8428	89.535	89.5965	114.283	93.3848	88.4159	90.3063	107.02	89.7999	66.8147	71.344	79.4399	70.3929
ONT.8433	3.22068	2.97416	0.999562	5.37466	16.6581	13.9911	10.485	10.8742	6.85279	0.443131	2.34798	1.81659
ONT.8462	29.6303	22.678	33.3187	35.6072	34.5975	42.9273	6.14641	3.15703	4.11167	28.3604	12.5226	28.1572
ONT.8471	4.18689	7.4354	6.66374	7.05425	7.36799	6.99556	3.25398	3.50781	2.74112	3.10191	2.34798	0.908295
ONT.8476	96.6205	96.6602	106.953	106.821	98.9873	113.519	129.436	98.5694	94.2259	17.7252	38.7416	20.4366
ONT.8482	279.233	187	230.232	30.9043	19.2208	21.6226	21.6932	27.3609	40.4315	597.783	442.203	449.606
ONT.8483	178.748	163.951	170.259	72.558	99.628	124.012	16.993	31.921	53.1091	220.236	286.453	201.642
ONT.8495	4.18689	4.08947	1.99912	0	0.320347	0.31798	0.361553	0	0	0	1.56532	0
ONT.8539	2.57655	5.20478	3.33187	7.72608	6.40695	7.94949	10.1235	12.9789	10.6218	3.98818	6.26128	6.35807
ONT.8542	7.0855	6.32009	1.66594	5.37466	12.8139	1.27192	0	0	0.685279	0	0	0.454148
ONT.8546	999.378	945.039	919.597	937.207	906.903	851.232	849.65	1152.31	1118.03	634.563	840.968	765.693
ONT.8568	4.50896	3.34593	2.33231	0.671833	0.961042	2.86182	2.89243	2.10468	3.4264	1.77252	2.73931	1.81659
ONT.8648	18.3579	18.5885	21.9904	12.093	18.2598	11.4473	18.0777	15.4344	16.4467	23.9291	24.2624	28.6113
ONT.8657	98.875	43.4971	27.9877	1.34367	1.60174	1.27192	0.361553	0	0.685279	107.238	93.5278	108.541
ONT.8658	7.72964	2.23062	1.66594	0.671833	0	0.31798	0	0	0	3.54504	6.6526	10.4454
ONT.8663	1.93241	1.48708	2.33231	1.67958	0.640695	0.953939	0	0	0	0	0	3.63318
ONT.8677	9.33998	6.32009	10.3288	8.062	5.12556	8.58545	3.61553	4.91093	3.76903	4.43131	7.04393	10.8995
ONT.8682	27.3758	17.1014	15.6598	6.0465	7.68834	6.99556	6.50796	1.40312	2.05584	37.6661	14.4792	25.4323
ONT.8714	3.22068	5.57655	2.99868	4.031	0.961042	2.86182	11.2082	13.6804	17.4746	6.64696	4.30463	6.81221
ONT.8715	29.9523	81.0458	113.284	103.462	43.5672	39.1115	185.115	176.092	199.759	380.649	355.719	445.519
ONT.8716	3.54275	3.34593	4.66462	3.69508	4.16452	3.49778	2.16932	3.15703	1.37056	0.443131	0.39133	0.454148
ONT.8724	43.8013	40.1511	42.3148	27.8811	26.9092	20.6687	57.487	60.3343	75.7233	46.9718	63.3954	51.3187
ONT.8749	4.83102	4.46124	4.66462	2.68733	8.96972	3.1798	12.2928	15.7851	16.7893	5.7607	11.3486	6.81221
ONT.8755	0.644136	2.97416	0.666374	9.40566	11.2122	4.13374	10.8466	10.1726	6.51015	0	1.56532	0.908295
ONT.8756	0	0	0	1.34367	0	1.27192	4.33864	2.80625	0.685279	0	0	0
ONT.8767	4.50896	4.08947	4.66462	5.37466	14.736	5.40566	8.67728	14.7328	8.22335	0.443131	4.30463	1.81659
ONT.8786	19.3241	14.1273	16.3262	19.4832	15.0563	19.7147	17.3546	14.7328	19.5305	15.5096	14.0879	19.0742
ONT.8799	4.83102	4.08947	4.99781	15.4522	10.2511	11.4473	0	0	0	0.443131	0	0.454148
ONT.8819	0.322068	0	0.333187	0	0.320347	0.31798	0	0.701561	0.685279	0.443131	0	0
ONT.8820	7.0855	8.17894	7.99649	1.67958	1.28139	0.31798	9.76194	8.76952	15.4188	16.3958	26.2191	25.8864
ONT.8829	10.3062	13.0119	15.3266	7.05425	14.736	5.72364	2.89243	0.701561	0.685279	7.09009	2.73931	4.99562
ONT.8845	1.93241	2.97416	2.6655	1.67958	0.640695	2.86182	4.33864	2.10468	1.7132	3.10191	4.69596	4.08733
ONT.8894	53.7854	47.5865	51.3108	41.6536	54.459	41.0194	48.0866	44.8999	41.4594	50.5169	45.0029	50.4104
ONT.8919	1.61034	1.85885	2.6655	4.36691	16.3377	6.04162	7.23107	5.61249	6.85279	0.443131	0	1.36244
ONT.892	16.1034	20.8191	28.9873	0.335917	0	0.63596	0	0	0.34264	5.31757	11.3486	10.4454
ONT.8925	71.4992	79.187	65.3047	52.403	43.2469	80.7669	6.50796	10.1726	20.901	93.0574	81.7879	83.5632
ONT.8932	7.72964	6.69186	8.99605	0.671833	2.56278	1.27192	0.723107	0.701561	1.02792	8.86261	14.8705	12.262
ONT.8947	4.18689	11.5249	12.3279	0.335917	0.640695	0	11.2082	7.36639	0.34264	5.7607	5.08729	6.81221
ONT.8959	0.644136	0	0.333187	0	0	0	0	0	0	7.97635	3.9133	5.44977
ONT.8965	5.47516	5.94832	5.99737	6.71833	7.68834	6.99556	7.95417	4.91093	5.82487	3.98818	5.47862	3.63318
ONT.8969	0.644136	0.74354	0	0.335917	0.320347	0.31798	6.86951	1.7539	3.08376	1.77252	6.26128	3.63318
ONT.8973	6.1193	5.57655	4.66462	5.71058	4.48486	3.1798	6.14641	2.10468	5.48223	5.31757	4.69596	9.5371
ONT.8974	0	0.37177	0	0.335917	3.52382	2.86182	1.44621	0.350781	0	0	0	0
ONT.8976	16.4255	17.845	19.658	16.7958	23.3854	16.8529	12.6544	12.9789	12.6777	7.97635	9.39191	11.3537
ONT.8980	2.57655	2.60239	2.33231	2.0155	6.40695	6.04162	6.86951	5.26171	6.51015	0.886261	4.30463	0.908295
ONT.8998	2.57655	4.08947	3.99825	4.70283	5.12556	3.81576	2.53087	1.05234	1.7132	1.32939	4.30463	2.72489
ONT.9002	0.644136	0.37177	0.333187	2.0155	1.92208	1.90788	3.97709	4.20937	2.74112	0	0.39133	0
ONT.9004	0	0	0	0	0	0	19.8854	2.45546	9.25127	0.443131	2.73931	0.454148
ONT.9005	0.322068	0	0	0	0	0	16.993	6.66483	8.90863	0.443131	2.73931	0.454148
ONT.9011	36.0716	29.3698	29.3205	22.5064	43.5672	26.0743	15.5468	21.7484	27.7538	14.6233	23.4798	20.4366
ONT.9012	3.54275	2.60239	1.99912	6.38241	5.4459	9.85737	8.67728	7.01561	6.85279	0	3.13064	0.454148
ONT.9014	0	0.37177	0.333187	2.0155	2.24243	1.5899	5.78485	10.1726	5.82487	0.443131	0.782659	1.81659
ONT.9017	2.25448	1.11531	1.66594	1.00775	6.40695	3.81576	6.14641	4.91093	2.05584	1.32939	1.95665	0
ONT.9018	5.15309	12.6402	9.66243	22.1705	21.4633	13.3552	13.3775	28.764	31.5228	9.30574	7.82659	9.5371
ONT.9021	40.5806	62.4573	44.3139	48.372	56.7015	51.1947	30.3705	31.2195	40.7741	41.2111	40.6983	47.2314
ONT.9024	2.89861	2.23062	2.99868	2.68733	10.8918	13.6731	7.59262	2.10468	3.08376	0.886261	0.782659	2.27074
ONT.9026	5.47516	4.46124	4.33143	10.7493	5.76625	8.58545	10.1235	13.3297	11.3071	4.43131	3.52197	3.63318
ONT.9034	13.2048	28.6263	24.989	31.5762	28.5109	29.2541	19.8854	21.0468	18.8452	16.839	22.3058	18.6201
ONT.9036	9.66205	6.69186	4.99781	2.68733	2.88313	2.54384	1.08466	3.50781	2.05584	4.43131	2.73931	4.54148
ONT.9040	6.44136	8.55071	4.66462	8.73383	9.93077	7.63151	9.40039	9.82186	8.90863	6.64696	4.30463	6.35807
ONT.9043	67.6343	59.1114	56.6418	59.7931	54.459	54.6925	55.3177	58.5804	66.8147	56.2776	62.2214	69.0304
ONT.9050	19.6462	21.9344	27.3213	20.155	18.9005	15.899	21.6932	17.539	30.8376	30.1329	26.2191	25.4323
ONT.9051	2.89861	2.60239	4.99781	8.39791	7.68834	5.72364	6.14641	4.56015	5.13959	0.886261	1.95665	0.908295
ONT.9064	1.28827	0.37177	0	0.335917	0	0	0	0	0	2.65878	1.95665	4.99562
ONT.9065	1.61034	1.85885	4.33143	1.00775	1.28139	1.27192	0.723107	0	1.02792	0.886261	2.34798	1.36244
ONT.9067	1.61034	1.48708	1.99912	2.35142	3.84417	3.81576	3.61553	1.05234	0.34264	2.21565	1.56532	2.27074
ONT.9076	2.89861	1.85885	3.66506	1.34367	1.60174	1.27192	2.16932	1.7539	1.02792	4.43131	3.9133	3.17903
ONT.9081	5.79723	7.06363	7.66331	10.7493	9.29007	4.7697	7.59262	2.10468	4.79695	9.30574	10.9572	6.81221
ONT.9083	0	0	0.666374	0.671833	0.320347	0	1.44621	0.701561	1.37056	1.77252	4.69596	2.27074
ONT.9104	3.86482	6.32009	5.33099	10.7493	12.4935	11.1293	15.9083	10.5234	9.25127	4.87444	6.26128	3.17903
ONT.9108	0	0	0	0	0	0	1.44621	0	0	13.737	7.43526	17.7118
ONT.9110	7.0855	11.8966	12.3279	14.7803	15.697	17.4889	7.59262	4.20937	5.48223	11.0783	12.1312	10.4454
ONT.9132	9.01791	8.17894	8.66287	9.06975	10.5715	9.53939	9.40039	14.382	9.25127	10.192	10.9572	7.72051
ONT.918	39.2923	24.5368	27.3213	5.37466	16.3377	5.08768	5.06175	3.15703	1.37056	14.1802	21.5231	15.441
ONT.9201	1.61034	1.11531	0.666374	0.335917	1.92208	0.953939	9.03883	16.1359	63.731	7.97635	7.82659	23.6157
ONT.9202	0	0	0	0	0	0	0.361553	0.350781	3.4264	4.87444	2.34798	11.8078
ONT.9204	0.644136	5.57655	3.33187	7.05425	0.961042	2.86182	5.4233	2.45546	1.7132	1.77252	1.17399	2.27074
ONT.9209	3.22068	2.60239	1.33275	9.40566	12.1732	14.945	12.6544	14.7328	9.59391	0.443131	2.34798	0.908295
ONT.9230	0.966205	1.48708	0.999562	1.00775	3.84417	4.45172	0	0.350781	1.02792	0.443131	0.39133	0.454148
ONT.9235	6.1193	7.4354	7.33012	8.73383	8.96972	11.7653	10.8466	6.66483	8.56599	4.43131	3.13064	10.4454
ONT.9264	16.1034	16.7296	18.3253	8.73383	11.8529	10.4933	10.485	4.20937	3.08376	20.384	13.3052	17.2576
ONT.9273	2.25448	4.46124	1.99912	1.34367	4.16452	2.54384	1.44621	7.36639	4.11167	2.21565	3.9133	2.72489
ONT.9274	0.322068	1.85885	2.6655	2.68733	2.88313	1.27192	1.08466	1.7539	1.37056	0.886261	0	1.36244
ONT.9275	12.8827	11.5249	13.3275	15.7881	15.697	10.4933	10.485	17.8898	15.7614	9.74887	14.0879	14.5327
ONT.929	0	0	0	0	0.320347	0	0	0	0	0	0	1.36244
ONT.9303	1.28827	0	0.333187	0	0	0.31798	0	0	1.02792	41.6543	54.0035	39.5108
ONT.9309	3.86482	1.11531	3.33187	1.67958	8.64938	4.13374	2.89243	5.26171	3.4264	2.21565	1.56532	0
ONT.9310	74.3978	34.5746	50.6445	0.671833	2.56278	0	0	0	0	68.6852	51.6555	75.8427
ONT.9312	10.3062	21.5627	11.9947	29.5607	32.6754	30.5261	32.5398	44.5491	33.9213	2.21565	7.82659	3.63318
ONT.9315	1.61034	1.48708	0.333187	0.335917	0.320347	0.31798	3.25398	1.7539	0.685279	1.32939	0	1.81659
ONT.9320	5.47516	6.69186	6.33056	2.0155	2.88313	3.1798	0	0.350781	1.37056	3.54504	7.43526	3.63318
ONT.9336	1.61034	2.23062	2.33231	1.34367	5.4459	2.54384	1.44621	1.7539	0.34264	0	0	0.454148
ONT.9371	0.322068	1.85885	2.33231	6.0465	10.5715	2.54384	4.70019	4.20937	3.76903	0.886261	1.56532	0.454148
ONT.9376	68.9226	58.7396	63.9719	62.8164	60.866	62.324	41.5786	35.0781	37.3477	38.5524	37.5677	54.4977
ONT.939	0	0.37177	0.333187	0.335917	0.640695	0.31798	0.361553	0	0.34264	0	0.782659	0.454148
ONT.9397	6.44136	4.08947	5.66418	2.0155	10.2511	18.1248	2.16932	1.40312	3.08376	3.54504	0.39133	3.63318
ONT.9411	0.644136	0	0	2.0155	0.640695	0.953939	6.86951	4.91093	3.4264	0	0.782659	0.454148
ONT.9425	0.322068	0	0.666374	0	1.92208	2.54384	1.08466	0.350781	0.34264	0.443131	0	0
ONT.9428	323.357	173.988	268.216	6.0465	22.4243	10.8113	3.25398	1.7539	1.7132	518.02	370.198	517.728
ONT.9429	47.344	86.9942	62.6392	207.932	118.208	84.5826	246.218	226.254	215.863	66.9127	129.53	166.218
ONT.9431	12.5607	23.4215	21.9904	25.8656	26.5888	17.1709	20.247	20.3453	16.1041	7.97635	4.69596	9.5371
ONT.9434	2.57655	1.48708	2.99868	6.0465	5.4459	2.86182	10.1235	9.1203	9.93655	0.886261	2.73931	2.27074
ONT.9447	6.76343	10.0378	8.99605	3.02325	2.24243	2.22586	1.08466	2.80625	5.48223	4.87444	5.08729	6.35807
ONT.9462	15.7813	20.0756	24.6559	1.34367	3.52382	7.94949	2.53087	3.15703	8.22335	20.384	12.1312	11.8078
ONT.9465	2.25448	2.97416	1.99912	2.68733	2.88313	2.86182	3.61553	2.45546	2.05584	5.31757	6.6526	6.81221
ONT.947	4.18689	2.60239	0.666374	0	0.320347	0	0	0	0	1.77252	3.52197	1.81659
ONT.9490	29.3082	20.8191	25.3222	7.39016	6.40695	9.85737	3.97709	1.05234	0	49.6306	26.2191	24.9781
ONT.9491	1.28827	0.74354	2.33231	0.671833	1.28139	0.31798	0.723107	0	0.34264	24.3722	19.5665	26.7947
ONT.9492	2.89861	1.11531	3.33187	2.0155	1.92208	0.63596	0.361553	0.350781	0	9.74887	10.5659	6.81221
ONT.9525	8.05171	7.06363	5.99737	9.06975	7.68834	9.22141	5.78485	5.61249	6.85279	3.54504	6.6526	4.99562
ONT.9531	0.322068	0.37177	0	0.335917	0.640695	0	0.361553	0	0	0.443131	0	0
ONT.9532	29.9523	14.8708	11.6616	27.8811	50.2945	36.8857	78.0955	110.145	119.924	7.97635	23.0885	29.0655
ONT.9566	4.50896	5.20478	3.33187	1.67958	2.88313	1.5899	0.361553	0.701561	0	5.31757	2.73931	2.27074
ONT.9643	5.79723	1.85885	2.99868	9.40566	9.29007	4.13374	0.723107	0.701561	0.685279	7.09009	6.26128	11.8078
ONT.965	18.68	4.83301	3.66506	1.00775	3.52382	4.45172	0	0	0	5.31757	5.47862	4.99562
ONT.9695	35.1054	14.1273	13.9939	1.67958	4.48486	5.72364	1.08466	0	0.34264	33.2348	20.7405	34.9694
ONT.9707	4.83102	5.57655	3.33187	3.35917	3.20347	2.86182	4.70019	3.85859	4.45431	2.65878	2.34798	5.44977
ONT.9744	33.173	19.7038	18.3253	26.2015	37.1603	40.3834	4.70019	2.10468	1.02792	0.443131	0.782659	2.27074
ONT.9759	1.61034	3.34593	1.33275	4.36691	1.92208	1.90788	2.89243	3.15703	1.7132	3.10191	2.34798	2.27074
ONT.9805	849.294	704.132	714.686	485.735	483.404	525.303	391.562	433.565	431.726	553.913	708.698	664.418
ONT.9855	5.47516	3.7177	3.99825	4.70283	2.56278	6.3596	4.70019	8.06796	8.56599	7.09009	5.47862	5.90392
ONT.9874	0	0	0	0	0	0	1.08466	0.350781	0.685279	0	0	0
ONT.9883	13.2048	8.55071	8.99605	3.69508	2.24243	5.40566	2.53087	4.20937	4.11167	84.1948	93.1365	83.109
ONT.9884	40.2585	36.4334	32.6523	4.70283	8.96972	8.90343	4.33864	4.56015	4.79695	57.1638	31.6977	42.2357
ONT.9888	2.25448	1.11531	1.99912	1.00775	3.84417	0.63596	0	0	0	0	0	0.908295
ONT.9896	35.1054	44.6124	43.9807	44.6769	47.7317	36.5677	42.3017	41.0413	45.9137	31.9054	32.089	38.6026
ONT.9897	1.28827	3.34593	1.33275	2.35142	7.36799	4.13374	5.06175	4.56015	2.05584	0.886261	2.34798	1.36244
ONT.9930	0.644136	0.37177	0.999562	1.34367	1.60174	0.31798	0.723107	2.45546	2.39848	0	0	0.908295
ONT.9932	16.1034	6.32009	5.99737	0.335917	3.52382	0.63596	0.361553	0	0.34264	13.737	3.52197	12.262
ONT.9950	21.5786	27.511	26.3218	41.3177	54.459	53.7386	53.1483	47.7062	48.9975	9.30574	30.1324	15.441
ONT.9988	56.3619	55.3937	50.6445	43.6691	37.801	34.0238	49.1712	48.057	53.1091	58.0501	52.8295	59.9475
gene1	1.28827	1.85885	0.666374	5.37466	2.88313	4.7697	5.78485	6.31405	4.79695	0.443131	4.69596	0
gene10	8.37377	6.32009	9.66243	16.4599	12.4935	13.3552	16.2699	13.3297	13.0203	9.30574	12.5226	8.62881
gene10000	0.966205	1.11531	1.33275	5.03875	8.32903	4.13374	2.89243	6.31405	4.11167	1.32939	3.13064	0.454148
gene10001	248.315	225.664	250.89	36.279	46.4504	54.6925	30.0089	20.3453	20.2157	351.846	239.494	305.187
gene10002	690.514	800.421	778.658	843.822	792.219	788.908	831.211	921.501	916.218	445.789	659.782	513.641
gene10003	23.8331	33.8311	28.3209	27.5452	28.5109	22.5766	35.4322	30.1671	39.4035	26.1447	24.6538	32.2445
gene10004	12.5607	17.1014	21.6572	14.7803	29.7923	20.3507	26.3934	26.3086	33.236	8.41948	23.0885	14.9869
gene10008	9.98412	4.08947	4.33143	10.4134	7.36799	9.53939	7.95417	5.26171	4.79695	5.7607	5.47862	3.63318
gene10009	0.644136	0.74354	0.999562	0	0	0.953939	0.361553	0	0.34264	0.443131	0.39133	0.454148
gene10010	0	0	0	0	0.320347	0	0	0	0	0	0	0
gene10011	0.322068	0.37177	1.33275	1.00775	0.640695	0	0	0	1.02792	0.443131	0.39133	1.36244
gene10012	0.966205	0	0.333187	0.335917	0.640695	0.63596	0.361553	1.05234	1.02792	0	0.39133	0
gene10013	0.966205	1.48708	0.333187	1.00775	1.92208	1.90788	2.89243	2.45546	0.34264	1.32939	3.52197	0.908295
gene10014	0.966205	1.11531	0.333187	2.35142	2.56278	0.953939	1.08466	0.701561	1.37056	0	0	0
gene10015	0.322068	0	0	0.335917	0	0	0.723107	0	0	0	0	0
gene10016	8.69584	7.4354	7.33012	7.05425	8.00868	9.85737	6.14641	7.71718	4.45431	8.86261	5.86995	9.99125
gene10017	2.89861	7.06363	2.99868	8.39791	7.04764	2.54384	7.23107	5.61249	4.45431	2.21565	3.13064	3.17903
gene10020	38.0041	43.4971	35.651	36.6149	35.2382	26.0743	33.6245	19.6437	25.698	40.3249	41.8723	44.0523
gene10023	0.322068	0	1.33275	1.34367	1.60174	1.5899	0	0	0	0	0.782659	0
gene10024	6.1193	6.32009	3.33187	2.0155	6.72729	4.7697	9.40039	5.96327	7.88071	4.43131	7.82659	8.17466
gene10025	0	0.37177	0	0	0	0	0	0	0.34264	0	0	0
gene10026	5.15309	0.74354	1.66594	0.335917	0.320347	0.31798	1.08466	0.701561	0	2.65878	3.9133	2.27074
gene10027	0.322068	0.37177	0	0	0.640695	0	0.361553	0.701561	0	0.443131	0	0.454148
gene10028	0.966205	1.48708	0.999562	1.00775	0.640695	1.5899	0	0	0.685279	0.443131	0.782659	0.454148
gene10030	2.25448	1.48708	1.33275	0.335917	1.60174	1.5899	2.53087	0.350781	0.685279	2.21565	2.34798	1.81659
gene10031	0.322068	0.37177	0	0.335917	0.961042	0.31798	1.08466	1.7539	3.76903	0	0.39133	0
gene10034	0.644136	0	0.666374	0.335917	0	0.31798	1.08466	2.10468	0.34264	0.443131	0.39133	0
gene10035	0.644136	0.74354	0	0.671833	0.961042	0.63596	2.89243	3.15703	3.08376	0	0.39133	0
gene10036	14.4931	15.2426	12.9943	53.7466	37.801	28.6182	52.7868	34.0257	19.1878	5.7607	3.13064	9.5371
gene10037	2.25448	3.34593	4.33143	2.68733	9.93077	3.49778	3.25398	9.47108	8.90863	3.10191	5.86995	3.63318
gene10038	24.4772	32.344	26.3218	49.0438	50.6149	36.5677	44.8326	36.4812	40.4315	22.5997	26.6104	29.0655
gene10039	0	0	0	0	0	0.31798	0	0	0	0	0.39133	0
gene10040	1.28827	0.37177	0.333187	0	0	0.63596	0	0	0	0	0	0
gene10041	28.9861	27.1392	29.3205	23.5142	20.8226	17.8069	22.4163	19.2929	26.3832	27.031	29.7411	26.7947
gene10042	16.1034	20.4473	22.3235	33.9276	43.5672	35.9317	41.5786	41.0413	61.6751	12.4077	28.1757	18.6201
gene10043	0	0	0	0	0.320347	0.31798	0.723107	0	0	0	0	0
gene10045	7.72964	4.83301	5.99737	8.062	5.4459	6.3596	5.06175	4.91093	5.82487	6.64696	6.6526	5.90392
gene10046	1.93241	4.83301	3.33187	10.4134	8.64938	14.945	10.8466	14.382	12.335	1.32939	5.08729	1.81659
gene10048	47.9882	51.676	55.3091	40.31	49.3335	35.2958	38.3246	35.7796	51.7386	55.3913	57.1341	54.4977
gene10049	142.032	91.8272	116.949	72.8939	62.7881	54.3745	28.2012	35.0781	27.0685	167.947	114.268	155.319
gene10050	2.57655	1.85885	1.99912	2.68733	3.84417	0.63596	3.61553	3.15703	2.74112	0.443131	0.782659	1.36244
gene10051	31.8848	32.344	23.6563	28.8888	23.7057	20.9867	36.8784	27.7117	33.9213	20.384	26.2191	21.7991
gene10052	0	0	0	0.335917	0.320347	0.31798	0.361553	0.701561	0	0	0	0
gene10053	6.76343	13.7555	5.33099	8.73383	21.1429	28.9362	49.1712	17.539	7.19543	3.98818	6.26128	3.63318
gene10054	8.69584	14.1273	7.66331	37.6227	46.4504	38.4756	64.718	38.9367	47.2843	6.20383	17.2185	18.1659
gene10055	46.0558	37.177	40.3156	28.217	24.026	23.8485	45.1942	46.3031	49.6827	72.2303	75.5266	89.4671
gene10056	42.1909	37.177	38.3165	22.1705	28.5109	16.8529	22.0548	18.9422	15.4188	46.5287	43.0463	53.5894
gene10057	0.644136	0	0	0	0	0.31798	0	0	0	0.443131	0.39133	0.454148
gene10060	12.5607	11.1531	19.658	2.68733	2.56278	2.86182	1.08466	0.701561	1.02792	31.4623	14.8705	26.7947
gene10061	4.50896	5.20478	3.66506	8.73383	6.72729	6.04162	11.2082	5.61249	7.53807	2.21565	3.52197	3.17903
gene10062	19.3241	20.0756	14.327	30.2325	35.5586	35.2958	39.4093	42.4445	42.1447	12.8508	16.8272	20.4366
gene10063	16.4255	26.0239	17.9921	27.5452	22.104	19.3968	30.0089	19.9945	20.2157	17.7252	18.3925	19.9825
gene10064	1.93241	3.7177	2.99868	4.031	2.24243	2.86182	3.25398	9.47108	5.82487	0	1.17399	1.36244
gene10065	0.644136	0	0	0	0	0	0.361553	0.350781	0	0	0	0
gene10066	0	0	0	0	0.320347	0	0.361553	0	0.34264	0	0.39133	0
gene10067	3.86482	4.08947	4.66462	3.02325	1.92208	2.54384	4.70019	1.7539	2.39848	9.30574	14.0879	4.99562
gene10068	0.966205	0.74354	0	1.34367	0	0.31798	0.361553	0.701561	1.02792	1.32939	1.17399	0
gene10069	7.40757	4.83301	4.66462	5.37466	4.16452	4.7697	8.31573	8.06796	10.9645	12.8508	12.1312	13.1703
gene10070	1.61034	1.11531	1.99912	0.335917	0.320347	0	1.80777	2.80625	1.37056	4.87444	3.13064	1.81659
gene10071	0	0	0	0	0.320347	0	0.361553	0.350781	0.34264	0	0	0
gene10072	34.4613	32.7157	36.3174	37.6227	28.5109	29.5721	31.0936	23.8531	20.5584	39.4386	33.263	41.3274
gene10073	4.18689	5.57655	4.33143	1.00775	4.80521	2.86182	1.80777	1.40312	2.05584	2.65878	6.26128	4.99562
gene10074	33.8172	32.7157	48.6453	5.37466	8.32903	13.3552	10.1235	4.20937	12.6777	43.8699	64.5694	49.5021
gene10075	16.4255	11.1531	5.99737	15.4522	42.2858	26.7103	44.1095	37.8843	27.0685	7.09009	12.9139	9.5371
gene10076	46.6999	86.9942	71.3021	153.178	131.983	122.104	142.09	149.433	159.67	24.3722	57.9168	31.3362
gene10077	5.47516	7.4354	5.66418	11.7571	9.29007	7.94949	5.06175	5.61249	8.56599	2.21565	1.56532	4.08733
gene10079	10.3062	12.6402	14.9934	10.7493	7.68834	6.04162	9.03883	8.41874	7.53807	17.2821	14.4792	11.8078
gene10080	15.4593	18.9603	11.6616	19.1472	11.2122	11.4473	9.03883	9.47108	5.82487	8.86261	8.60925	17.7118
gene10081	16.7475	25.6521	29.3205	57.1058	43.2469	41.0194	61.4641	56.4757	57.5634	18.1684	30.5237	20.8908
gene10082	1.93241	2.60239	0.999562	2.0155	2.24243	2.54384	1.08466	2.45546	0.685279	3.10191	1.95665	0
gene10083	1.28827	1.48708	1.99912	1.67958	1.28139	2.22586	1.80777	0.701561	1.02792	0	0.39133	2.27074
gene10084	27.0537	21.5627	19.9912	8.062	8.00868	6.04162	6.50796	5.26171	10.6218	28.8035	25.8278	24.9781
gene10085	1.61034	2.23062	1.99912	1.34367	2.24243	2.54384	1.80777	0	0.685279	0.443131	1.95665	0.908295
gene10086	1.28827	2.60239	3.33187	2.0155	5.76625	2.22586	3.25398	3.15703	7.53807	0.443131	1.95665	4.08733
gene10087	156.203	146.849	153.266	92.713	93.2211	96.3479	87.8574	86.2921	96.2817	162.629	184.316	173.03
gene10088	13.2048	7.4354	17.3257	13.4367	13.7749	11.1293	11.2082	10.5234	11.6497	16.839	13.3052	14.5327
gene1009	3.54275	5.94832	5.66418	3.69508	8.64938	6.67758	7.23107	6.31405	8.22335	4.43131	6.26128	2.72489
gene10090	279.233	258.752	266.217	51.7311	62.4677	130.69	11.2082	22.45	54.8223	342.54	201.926	203.458
gene10092	5.47516	4.83301	3.66506	7.05425	4.80521	6.04162	6.50796	6.31405	6.51015	4.43131	5.86995	3.17903
gene10093	31.2406	32.7157	30.6532	25.1937	21.1429	19.0788	24.5856	16.8375	19.8731	35.8936	41.0896	47.6855
gene10094	2.25448	1.48708	0.666374	0.335917	2.24243	0.63596	0	0	0	3.54504	2.73931	2.27074
gene10096	13.5269	14.8708	11.3284	15.4522	16.0174	15.263	16.6315	14.0312	11.6497	15.9527	12.1312	12.262
gene10097	1.93241	1.11531	4.99781	0.335917	1.92208	0.63596	0.723107	0.701561	0.34264	4.87444	1.95665	4.99562
gene10098	19.9682	24.165	19.9912	12.093	12.8139	12.4012	10.8466	14.382	13.7056	38.1092	32.089	33.1528
gene101	0	0	0.333187	0	0	0	0	0	0	0	0	0
gene10100	3.22068	4.46124	5.66418	5.03875	4.80521	6.04162	2.16932	1.05234	3.08376	1.77252	0.782659	0.908295
gene10101	4.18689	2.60239	0.999562	2.35142	4.16452	2.54384	8.67728	4.56015	4.11167	8.41948	14.4792	14.9869
gene10102	30.2744	17.1014	23.6563	27.8811	17.6191	19.7147	27.1165	26.6593	34.6066	30.1329	28.5671	31.7903
gene10103	67.3123	48.7019	54.9759	27.8811	34.5975	27.3463	36.1553	35.7796	31.8655	82.4223	83.7446	103.092
gene10104	2.57655	5.57655	5.33099	6.38241	4.80521	2.86182	6.14641	9.47108	5.82487	7.97635	7.04393	4.54148
gene10105	22.8668	20.8191	15.993	14.1085	16.9784	16.5349	21.3316	17.1883	14.7335	23.0428	27.0017	19.9825
gene10106	0	0	0	0	0	0	0.361553	0	0	0	0	0
gene10108	0	0	0	0	0	0	0.723107	0	0.685279	0	0	0
gene10110	0	0	0.333187	0	0	0	0	0	0	0.443131	0	0
gene10111	0.966205	0.37177	0.666374	1.00775	0.640695	0.63596	1.08466	1.40312	3.08376	0.443131	1.17399	0.454148
gene10113	50.8868	57.9961	51.9772	165.943	247.308	161.534	203.555	182.757	177.145	16.3958	39.9156	18.6201
gene10114	6.1193	5.20478	2.99868	14.7803	26.9092	13.9911	27.1165	24.9054	26.3832	1.32939	2.73931	0.454148
gene10115	1.93241	2.60239	3.66506	4.031	3.20347	0.953939	2.89243	2.80625	5.13959	1.77252	5.47862	2.72489
gene10116	1.93241	3.34593	2.6655	3.02325	7.68834	6.04162	6.50796	5.61249	6.51015	1.77252	2.73931	3.17903
gene10117	0.322068	0	0	0.335917	0	0	0	0.701561	0.685279	0	0.39133	0.454148
gene10118	1.61034	2.60239	3.33187	3.35917	7.04764	4.13374	4.70019	3.85859	4.45431	2.65878	2.34798	0.908295
gene10119	102.096	91.0836	79.9649	81.9636	88.0955	112.247	59.6563	82.7842	78.8071	90.3986	80.6139	86.2881
gene10120	8.37377	7.4354	10.3288	12.093	14.0953	15.899	6.86951	8.06796	9.59391	7.09009	6.6526	5.90392
gene10121	66.9902	55.3937	64.6383	46.0206	45.4893	35.6137	42.3017	31.921	38.033	85.5242	64.9607	84.4715
gene10122	7.0855	3.34593	5.99737	2.68733	9.93077	6.99556	6.14641	3.50781	2.05584	3.98818	5.86995	4.08733
gene10123	76.0081	91.8272	105.954	40.9818	38.762	39.7475	14.1006	11.225	30.1523	74.0028	60.2648	65.3973
gene10124	221.905	192.205	216.905	183.41	189.005	225.766	185.477	211.521	229.226	115.657	130.704	120.803
gene10125	10.6283	5.94832	9.66243	2.68733	12.4935	4.45172	12.2928	7.36639	9.59391	11.9645	14.4792	9.5371
gene10126	2.57655	3.34593	2.99868	1.67958	3.84417	5.08768	5.78485	4.20937	9.25127	2.21565	3.52197	1.36244
gene10127	0	0	0	0	0.320347	0	0	0	0	0	0	0
gene10129	0.644136	0	0.333187	0	0.320347	0.31798	0	0	0.34264	0	0	0
gene10130	4.50896	8.17894	5.33099	19.4832	18.5801	14.6271	20.247	21.3976	26.3832	4.87444	6.6526	3.17903
gene10131	0	0	0.333187	0	0	0	0	0	0	0	0	0
gene10132	1.28827	0.74354	0.999562	1.00775	3.20347	1.90788	2.89243	1.40312	1.37056	0.443131	0.39133	0
gene10133	137.201	182.911	171.591	163.255	168.823	168.529	221.632	210.118	273.084	160.856	161.619	172.576
gene10134	154.915	152.797	160.596	51.0593	56.7015	64.2319	45.5557	42.0937	28.0964	192.319	172.968	195.738
gene10135	31.8848	8.55071	10.9952	2.68733	11.5325	6.3596	27.8396	10.5234	6.16751	6.20383	25.0451	16.3493
gene10137	34.4613	28.2545	33.9851	18.1395	16.3377	17.8069	22.4163	14.7328	10.9645	49.1875	34.437	44.0523
gene10138	22.8668	33.8311	29.3205	42.3255	33.3161	33.3879	34.7091	34.3765	40.0888	26.1447	23.8711	28.1572
gene10139	5.79723	9.66602	7.66331	13.4367	18.5801	13.6731	18.4392	24.2039	22.6142	7.97635	7.82659	9.5371
gene10140	10.6283	12.2684	13.3275	15.1162	14.0953	14.6271	18.4392	20.6961	17.132	5.31757	10.9572	9.99125
gene10141	0	0.37177	0	0	0.320347	0	0	0	0	0	0	0
gene10142	13.2048	13.7555	16.6594	38.2945	37.4806	38.7935	42.6633	37.5335	37.6903	7.97635	15.2619	7.72051
gene10146	0	0	0	0	0	0	0	0	0	0	0.39133	0
gene10147	0.322068	0	0.333187	0	0	0.31798	0	0	0	0	0	0
gene10148	0.644136	1.11531	0.333187	0	0.640695	0	0.361553	1.40312	1.02792	0.443131	0	0
gene10149	8.69584	10.7813	8.99605	12.093	12.1732	11.1293	9.40039	8.41874	6.85279	4.87444	7.04393	6.35807
gene1015	0.322068	0	0.333187	1.00775	1.60174	2.22586	2.53087	1.40312	1.37056	0.443131	1.56532	0
gene10150	75.686	53.5349	87.6282	16.124	15.697	19.3968	2.16932	1.7539	5.48223	101.477	46.9596	74.9344
gene10151	5.79723	4.08947	5.66418	1.34367	1.28139	1.5899	3.61553	2.10468	4.11167	7.09009	10.1746	8.62881
gene10153	0	0	0	0	0	0	0.361553	0	0	0	0	0.454148
gene10154	0	0	0	0	0.320347	0.31798	0.723107	0	0	0	0	0
gene10156	0	0	0	0	0	0	0	0.350781	0	0.443131	0	0
gene10157	0	0	0	0	0	0	0	0	0	0.443131	0	0
gene10159	0.644136	0	0.666374	0.335917	1.28139	1.90788	1.44621	1.40312	0	0.443131	0.39133	0
gene10160	2.57655	4.46124	5.99737	9.74158	6.40695	5.40566	5.06175	4.56015	4.79695	4.43131	4.69596	3.17903
gene10161	1.61034	2.97416	1.33275	3.02325	3.20347	4.13374	7.59262	3.50781	1.02792	3.10191	1.56532	1.81659
gene10162	0.322068	0	0.666374	0	0.320347	0.31798	0.723107	0.701561	0.685279	1.32939	0	0
gene10163	19.6462	17.1014	17.6589	13.1007	16.3377	13.3552	12.2928	10.8742	20.2157	21.7134	27.0017	24.524
gene10164	0	0.37177	0.666374	0.335917	0.640695	0	0.361553	0	0.34264	0.443131	1.17399	0.454148
gene10165	5.47516	11.5249	8.32968	10.0775	10.2511	12.0832	10.1235	2.45546	5.82487	4.43131	4.30463	7.26636
gene10166	3.54275	0.74354	1.33275	0	0	0	0	0	0	0.443131	0	0
gene10167	253.468	225.664	159.93	145.116	118.529	115.109	116.42	148.029	175.774	225.11	204.665	209.362
gene10168	25.4434	20.0756	17.3257	32.5839	34.5975	33.7059	54.5945	43.8476	42.8299	24.8153	36.785	24.9781
gene10169	9.01791	8.55071	10.3288	10.4134	11.5325	6.99556	15.1852	8.76952	13.3629	12.4077	10.1746	16.8035
gene10170	32.5289	30.1134	34.3183	20.155	14.4156	10.8113	24.9472	28.0625	32.2081	44.7562	42.2636	42.2357
gene10171	0	0	0.333187	1.67958	0.320347	0	0	1.7539	1.37056	0.443131	0.39133	0
gene10172	45.0896	50.9325	57.9746	54.0826	54.459	35.6137	46.2788	44.8999	53.4518	46.5287	53.2208	43.5982
gene10174	0	0	0	0.335917	0	0	0	0	0	0	0	0
gene10175	0.966205	1.48708	0	0	2.24243	1.27192	0	0.701561	1.02792	0	0	0
gene10176	0.644136	0.37177	0.333187	1.34367	5.12556	4.13374	3.61553	1.40312	2.39848	1.77252	1.17399	2.27074
gene10177	63.4474	67.6621	74.6339	59.7931	61.827	58.1903	64.3565	41.0413	62.703	76.6616	73.57	76.2968
gene10180	0.644136	0.74354	2.6655	2.35142	1.92208	2.86182	1.44621	0.701561	1.02792	0.886261	0.39133	0.454148
gene10181	3.22068	2.23062	1.66594	3.35917	4.80521	4.7697	6.50796	5.61249	2.05584	2.21565	3.52197	3.63318
gene10183	0.966205	0.37177	0.666374	0.335917	1.60174	1.27192	2.16932	2.10468	1.7132	0.886261	0.782659	0.908295
gene10185	10.3062	8.17894	10.662	9.40566	8.96972	7.63151	6.14641	7.71718	6.51015	8.86261	6.26128	10.4454
gene10186	364.259	366.565	375.502	354.728	343.092	358.363	280.565	283.08	254.581	241.949	300.933	271.126
gene10187	0	0	0.666374	0.335917	0	0	0	0	0	0.886261	0	0
gene10188	0.322068	0	0	0	0	0	0	0	0	0	0	0
gene10189	260.231	232.728	246.892	165.943	166.901	145.953	160.53	161.008	153.503	272.525	249.668	269.764
gene1019	12.8827	12.6402	12.6611	7.72608	9.93077	8.26747	10.1235	8.76952	8.56599	11.9645	9.39191	28.1572
gene10190	2.89861	8.17894	4.66462	9.40566	9.93077	4.13374	10.1235	6.66483	8.90863	1.77252	4.69596	3.17903
gene10191	16.1034	16.7296	17.3257	14.1085	19.5412	14.945	18.4392	18.5914	11.9924	20.8271	18.0012	24.524
gene10192	87.6026	89.9683	85.9623	107.493	123.334	104.297	90.0268	89.4491	97.3096	70.9009	79.0486	71.7553
gene10193	0	0	0	0	0.320347	0	0	0	0	0.443131	0	0
gene10194	29.6303	23.0497	37.317	30.2325	26.2685	26.3923	22.0548	27.3609	26.7259	30.576	32.089	29.0655
gene10195	15.7813	9.66602	8.66287	9.06975	9.93077	15.899	8.67728	12.2773	10.2792	14.6233	12.5226	12.262
gene10196	3.86482	5.20478	5.33099	8.062	8.96972	8.26747	5.06175	7.36639	8.90863	8.86261	7.04393	8.62881
gene10197	0.322068	1.85885	0.666374	9.74158	10.8918	8.58545	10.8466	11.225	6.85279	1.32939	2.73931	0
gene10198	39.2923	40.8947	42.9811	45.3487	39.0824	41.9733	41.2171	42.7952	41.4594	35.0073	45.7856	41.3274
gene10199	50.8868	52.0478	46.9794	39.3022	41.0045	37.8396	37.6015	34.0257	32.5508	47.415	50.0902	49.9562
gene10200	1.93241	0.37177	1.99912	3.02325	1.28139	1.90788	4.70019	2.45546	1.7132	0.443131	1.17399	0.908295
gene10201	7.40757	8.17894	7.99649	10.0775	6.72729	5.72364	6.50796	5.61249	10.2792	10.6351	11.7399	15.8952
gene10202	10.3062	5.57655	6.66374	10.0775	8.64938	10.4933	7.95417	8.76952	9.59391	10.192	11.7399	8.17466
gene10203	6.1193	6.69186	8.66287	3.69508	3.52382	2.54384	4.70019	4.20937	4.45431	7.97635	5.86995	7.72051
gene10204	10.6283	15.9861	18.3253	18.1395	19.8615	16.5349	14.8237	14.382	14.0482	15.0664	16.4358	16.8035
gene10205	2.89861	3.7177	2.6655	4.70283	3.84417	1.27192	5.78485	5.61249	5.82487	5.7607	2.73931	5.44977
gene10206	13.2048	16.7296	9.99562	16.4599	15.0563	13.0372	7.95417	12.2773	11.6497	19.4977	19.5665	18.6201
gene10208	33.4951	38.2923	37.6502	40.31	38.4417	37.2036	26.3934	29.1148	35.9772	25.2584	43.8289	30.882
gene10209	4.18689	8.55071	10.9952	19.4832	12.4935	14.6271	20.6085	21.0468	21.9289	5.7607	10.9572	9.5371
gene1021	5.79723	11.1531	13.6607	10.7493	11.5325	11.4473	15.9083	7.71718	14.7335	12.8508	11.7399	9.08295
gene10210	9.33998	9.29425	12.9943	11.4212	12.8139	9.85737	11.5697	10.8742	14.0482	8.41948	13.6965	8.17466
gene10211	273.436	291.096	296.87	289.896	285.75	328.791	278.034	284.834	264.86	168.39	236.363	193.467
gene10212	5.15309	8.17894	2.6655	5.71058	9.61042	9.85737	21.6932	14.7328	9.93655	3.54504	3.13064	1.36244
gene10213	18.68	23.0497	22.6567	31.9121	36.8399	40.3834	33.986	32.9734	34.9492	15.9527	31.6977	17.2576
gene10214	231.889	181.052	195.248	168.63	147.36	152.63	146.791	128.386	138.426	245.494	210.144	233.886
gene10215	30.2744	26.3957	34.3183	39.9741	40.3638	40.3834	37.6015	33.6749	37.6903	27.4741	33.263	26.7947
gene10216	97.9087	83.6482	85.9623	85.3228	80.7275	69.9556	45.9173	62.0882	57.9061	83.3086	70.4393	71.3012
gene10217	15.7813	13.3837	16.3262	10.4134	12.8139	11.7653	11.2082	9.1203	8.22335	15.9527	14.0879	16.3493
gene10219	0.966205	0.74354	0.999562	0.671833	1.28139	0.63596	2.16932	0.350781	0	0	0.782659	1.36244
gene1022	0.644136	0.74354	0.666374	0.335917	0	0	0.723107	0.350781	1.02792	0	0.39133	0.454148
gene10220	3.86482	3.34593	0.333187	1.34367	4.80521	3.81576	3.61553	0.350781	0.34264	1.32939	1.17399	1.81659
gene10221	45.4116	39.4076	38.9829	40.9818	42.6062	46.743	37.9631	40.6906	47.2843	27.4741	35.2197	39.0567
gene10222	657.663	643.905	648.715	543.177	498.781	559.962	472.912	493.198	429.67	495.863	564.689	537.257
gene10223	14.8151	10.0378	16.9925	16.7958	13.7749	12.0832	20.6085	15.7851	11.6497	3.54504	8.21792	1.81659
gene10224	0.322068	1.85885	0.666374	2.35142	2.24243	2.86182	2.16932	1.05234	3.08376	1.32939	0.39133	0
gene10226	1.93241	2.60239	4.66462	5.03875	9.61042	6.99556	10.8466	8.76952	8.90863	1.77252	3.52197	2.72489
gene10227	0.322068	1.11531	0.333187	1.67958	4.16452	2.86182	7.23107	4.56015	7.19543	0.443131	2.73931	0.454148
gene10228	7.72964	13.0119	12.6611	11.0852	14.736	17.1709	13.0159	15.0836	11.6497	9.30574	13.3052	13.1703
gene10229	3.86482	7.4354	5.66418	4.70283	6.72729	8.26747	9.76194	8.76952	8.22335	6.20383	8.21792	4.54148
gene10230	1.61034	1.85885	1.33275	3.02325	5.4459	4.13374	6.14641	4.91093	5.13959	0	1.56532	0
gene10231	24.1551	24.165	27.6545	28.217	36.1992	31.48	31.4551	30.8687	29.1244	25.2584	23.8711	31.3362
gene10232	0.644136	0.74354	1.33275	2.0155	3.20347	0.953939	1.80777	3.15703	1.02792	0	1.56532	0.908295
gene10233	0.322068	0	0	0	1.60174	0.63596	0.723107	0	0.34264	0	0	0
gene10234	0	0	0.666374	0.335917	1.60174	0.63596	0.361553	0.701561	0.685279	0.886261	0.39133	1.36244
gene10236	0	0	0	0	0	0	1.44621	0.350781	0.34264	0.443131	0	0
gene10237	0.322068	0.37177	0.333187	1.00775	0.640695	0	0.723107	0	0.34264	1.77252	0.39133	0
gene10238	0.322068	0.74354	0	1.00775	3.84417	1.27192	2.16932	0.350781	0.34264	0.443131	0.39133	2.27074
gene10239	0.322068	0	0	0.335917	0	0	0.361553	0.350781	0	0	0	0.454148
gene1024	7.40757	13.7555	8.32968	16.7958	8.64938	11.4473	11.9313	12.2773	8.22335	8.86261	5.08729	6.35807
gene10241	0.322068	0	0.666374	0	0.640695	0.953939	1.08466	0.350781	0.34264	0.443131	0	0
gene10242	14.8151	14.1273	14.9934	23.8501	18.2598	17.8069	19.8854	18.2406	14.7335	14.6233	7.04393	9.99125
gene10243	11.9165	17.4732	17.6589	29.8966	22.7447	25.7564	31.4551	23.8531	20.901	5.7607	10.1746	7.26636
gene10244	0.966205	2.23062	2.99868	1.34367	0.640695	1.27192	1.08466	1.7539	1.7132	0	0.782659	0.908295
gene10245	4.50896	2.23062	3.99825	4.031	5.4459	8.90343	12.6544	2.10468	2.74112	2.65878	3.13064	3.17903
gene10246	8.37377	12.2684	15.993	39.6382	30.1126	34.9778	38.3246	45.6015	51.3959	8.86261	13.6965	4.54148
gene10247	843.497	1510.5	1363.74	4762.29	4004.34	4537.89	4826.01	5745.09	5424.67	246.381	1049.15	329.711
gene10248	0.322068	1.48708	0.999562	1.34367	0.640695	1.5899	2.16932	3.15703	3.4264	0.443131	0.39133	0.908295
gene10249	5.15309	6.32009	4.33143	3.69508	6.40695	8.26747	0.723107	0	0.685279	0.443131	0.782659	1.81659
gene10250	23.1889	25.2804	23.3231	25.8656	25.9481	25.1204	22.7779	14.7328	21.5863	19.0546	23.0885	14.9869
gene10253	0	0.37177	0	1.00775	0.320347	0	0	0.350781	0.34264	0.443131	0	0.908295
gene10256	15.4593	10.0378	6.99693	13.4367	22.104	22.5766	17.3546	11.225	8.90863	4.43131	8.21792	9.99125
gene10257	0.966205	0.37177	0.666374	0.671833	0.961042	0.31798	1.44621	1.40312	1.37056	0.886261	0	0.454148
gene10258	3.86482	4.83301	2.99868	5.03875	4.48486	6.3596	5.78485	3.85859	3.76903	2.65878	4.30463	5.44977
gene10259	1.28827	1.11531	0.666374	0.671833	0	0	0	0.701561	1.37056	1.32939	1.17399	0.454148
gene10260	10.6283	14.1273	15.993	13.7726	11.5325	10.1754	8.31573	8.76952	13.0203	11.5214	10.1746	11.3537
gene10261	16.1034	25.6521	21.6572	70.5425	73.3595	73.1354	112.082	98.9202	89.0863	18.1684	37.959	33.6069
gene10262	9.98412	7.80717	14.6602	15.7881	12.8139	12.0832	5.06175	6.66483	7.88071	6.64696	3.52197	8.62881
gene10263	185.833	186.628	184.253	221.033	191.888	183.474	218.74	236.426	248.414	142.245	154.967	154.41
gene10264	1.28827	2.23062	0.999562	1.00775	1.92208	2.86182	1.80777	2.10468	2.39848	1.32939	1.95665	1.36244
gene10265	0	1.11531	0.999562	1.67958	0.640695	2.54384	0.723107	1.05234	2.74112	0.886261	1.17399	0.908295
gene10266	39.9365	36.4334	42.648	31.9121	32.9958	36.8857	21.6932	19.9945	21.5863	32.7917	34.0457	41.3274
gene10267	0.644136	0.37177	1.33275	0	0.640695	0.953939	0.723107	0.350781	0.34264	0.443131	1.17399	0.454148
gene10268	0.322068	0	0	0.335917	1.60174	0.63596	1.80777	3.50781	1.02792	1.32939	1.17399	0.454148
gene10269	1.93241	4.83301	2.6655	6.71833	13.7749	5.72364	14.4621	7.36639	3.4264	1.32939	3.9133	2.72489
gene10270	1.61034	1.48708	0.666374	1.34367	2.88313	2.22586	1.80777	4.91093	1.7132	0.886261	1.17399	2.72489
gene10271	12.8827	26.0239	27.9877	28.8888	25.9481	30.5261	25.6703	23.1515	29.467	10.6351	13.6965	15.441
gene10272	39.2923	34.9464	26.655	28.8888	29.7923	27.3463	28.2012	22.8007	18.5025	39.8818	34.437	39.5108
gene10273	24.7993	12.6402	17.6589	8.39791	9.29007	10.4933	9.76194	13.6804	12.335	25.2584	23.0885	24.524
gene10274	6.76343	5.57655	5.66418	4.031	5.76625	8.58545	4.70019	5.26171	6.51015	2.21565	2.73931	4.54148
gene10275	13.2048	8.92248	8.66287	11.7571	10.5715	13.3552	11.9313	11.5758	11.9924	6.64696	9.78324	12.262
gene10276	39.2923	54.6502	52.9768	45.3487	47.7317	47.697	37.9631	49.8109	44.8858	23.0428	36.0023	29.5196
gene10277	3.54275	5.20478	7.99649	6.71833	6.40695	8.58545	5.06175	4.20937	2.74112	2.21565	2.34798	4.99562
gene10278	100.163	100.75	86.2955	112.196	128.139	169.165	140.644	159.254	152.475	98.375	112.703	79.4758
gene10279	14.171	11.5249	14.9934	7.39016	6.72729	4.45172	6.14641	3.85859	6.16751	17.7252	12.9139	19.5283
gene10280	0	2.60239	1.33275	0	1.28139	0.63596	1.08466	1.7539	1.02792	0.443131	0.39133	0.454148
gene10281	356.852	292.583	270.881	207.932	198.295	185.064	163.061	165.218	153.16	330.575	297.802	325.17
gene10282	16.7475	30.4851	26.3218	70.2066	66.3119	64.2319	62.9103	60.3343	53.1091	3.98818	16.0445	5.90392
gene10283	4.83102	3.34593	5.99737	9.06975	11.8529	9.85737	10.485	5.96327	10.2792	2.65878	6.6526	4.54148
gene10284	477.627	364.706	351.512	135.71	120.771	168.529	45.1942	38.5859	53.7944	589.807	464.9	584.034
gene10285	6.76343	4.46124	9.32924	6.0465	8.96972	6.99556	9.76194	9.47108	9.25127	5.7607	5.86995	7.26636
gene10286	13.8489	14.1273	22.3235	13.4367	15.3767	14.6271	10.8466	11.5758	10.6218	6.20383	7.82659	9.5371
gene10287	0	0	0	0	0	0.31798	0	0	0	0.443131	0	0
gene10289	44.4454	49.0736	54.3095	21.1627	26.2685	26.0743	15.1852	21.0468	19.1878	54.0619	40.307	62.6724
gene10290	7.0855	15.6143	15.993	31.5762	27.2295	26.0743	39.7709	41.0413	43.8579	2.65878	11.7399	9.08295
gene10291	2.25448	3.34593	0.999562	4.031	2.56278	4.7697	2.89243	2.45546	1.7132	1.77252	1.56532	0.908295
gene10292	1.61034	4.08947	1.66594	5.03875	22.7447	24.4844	29.6474	11.225	7.19543	0.886261	1.17399	0.908295
gene10293	19.6462	20.0756	20.9908	39.3022	169.143	154.538	202.47	47.0046	37.0051	2.65878	6.26128	4.99562
gene10294	12.8827	15.9861	16.3262	13.7726	17.9394	16.8529	16.2699	10.8742	13.0203	15.0664	16.4358	14.0786
gene10295	8.69584	8.17894	7.33012	13.7726	15.3767	15.581	18.4392	18.2406	18.1599	2.65878	10.1746	3.17903
gene10296	74.3978	59.1114	66.9706	50.3875	51.8963	50.8768	36.5169	31.921	37.0051	67.799	59.8734	77.6593
gene10297	44.1233	67.2903	59.3073	75.5812	68.8747	70.9095	66.8874	85.2397	88.7436	36.3367	45.3942	39.0567
gene10299	8.05171	5.94832	4.33143	1.00775	1.60174	1.5899	1.44621	1.7539	1.02792	9.74887	5.47862	7.72051
gene103	34.1392	34.9464	29.3205	24.8578	17.2988	23.5305	30.3705	28.4132	31.8655	23.4859	35.611	30.4279
gene1030	6.1193	7.06363	8.32968	12.7648	11.8529	14.3091	13.3775	12.6281	12.6777	7.97635	7.43526	5.44977
gene10300	2.25448	3.34593	0.999562	2.35142	6.40695	4.45172	5.78485	3.85859	6.51015	2.21565	5.08729	3.63318
gene10301	24.1551	17.845	14.327	13.4367	15.697	8.26747	3.97709	3.15703	4.79695	7.09009	5.08729	5.44977
gene10302	10.3062	17.1014	20.6576	22.5064	22.4243	21.3046	32.1782	30.8687	33.5787	13.2939	23.0885	16.3493
gene10303	3.22068	0.37177	1.99912	3.35917	0.640695	1.27192	2.53087	1.40312	0.685279	5.31757	1.56532	2.27074
gene10304	7.72964	8.92248	12.3279	10.7493	7.68834	6.3596	13.739	10.8742	18.5025	9.74887	14.0879	12.7161
gene10305	0	0.74354	0	0.671833	1.28139	0.31798	1.08466	1.40312	0	1.32939	0	1.36244
gene10306	0	0	0	0	0	0	0	0	0	0	0	1.36244
gene10307	0	0	0	0.335917	0.640695	1.90788	0	0.350781	0.34264	0.443131	0	0.454148
gene10308	14.171	15.9861	17.9921	12.4289	9.61042	9.22141	18.0777	10.1726	12.6777	15.0664	10.1746	16.8035
gene10310	1.28827	2.23062	2.6655	11.0852	5.12556	6.99556	13.3775	11.9265	16.4467	3.98818	4.69596	2.72489
gene10312	11.5945	18.2167	17.3257	35.9431	28.5109	30.5261	38.6862	37.5335	52.4238	10.6351	14.4792	13.1703
gene10314	200.971	240.907	226.9	235.813	229.689	223.222	213.316	176.793	231.967	232.2	208.579	242.969
gene10315	1.93241	0.74354	0.666374	1.00775	0	0	0	0	0	0.886261	0.782659	0.908295
gene10316	3.86482	8.92248	7.99649	20.4909	13.4546	13.0372	9.40039	8.06796	6.85279	3.54504	4.69596	4.08733
gene10317	6.76343	4.08947	4.66462	4.70283	6.40695	3.81576	1.08466	3.15703	2.39848	5.7607	1.95665	4.08733
gene10318	82.7715	62.0856	76.9662	46.6924	43.2469	34.6598	26.7549	38.2351	29.8096	106.794	130.313	120.803
gene10319	12.5607	19.7038	22.9899	17.4677	23.065	27.9822	27.4781	21.0468	14.3909	9.74887	14.4792	13.6244
gene1032	103.706	104.467	81.6309	88.682	115.005	95.3939	82.7957	94.7108	86.0025	94.83	81.0052	91.2837
gene10320	0.322068	0.37177	0	4.031	0.961042	2.86182	5.06175	3.85859	4.45431	0.886261	1.17399	0.454148
gene10321	7.72964	7.4354	7.66331	6.38241	8.00868	5.72364	3.97709	5.61249	4.45431	13.737	5.08729	9.5371
gene10322	2.25448	1.11531	1.33275	1.00775	4.80521	4.7697	1.80777	2.10468	1.37056	0.443131	1.17399	0.908295
gene10323	0.322068	0	0.666374	0.335917	0	0	0	0	0.34264	0	0	0
gene10324	9.98412	6.32009	8.32968	14.7803	19.5412	5.40566	6.50796	6.31405	4.11167	8.41948	14.0879	5.90392
gene10325	0.966205	0.74354	0.999562	2.0155	1.92208	0.953939	5.78485	1.40312	2.39848	4.43131	3.52197	2.72489
gene10326	22.8668	10.7813	6.99693	1.34367	1.60174	3.49778	2.89243	2.10468	4.79695	6.20383	4.30463	7.72051
gene10328	1.93241	0.37177	0	1.34367	1.28139	0.31798	1.44621	0.701561	1.7132	0.886261	0.39133	0.908295
gene10329	46.0558	36.8052	38.3165	14.1085	13.7749	13.9911	16.2699	11.225	8.90863	66.9127	50.4815	64.9431
gene10332	52.8192	57.9961	59.6405	59.4572	71.4374	74.0893	95.4501	61.7374	38.7183	30.1329	52.8295	29.5196
gene10333	35.1054	30.1134	42.648	35.9431	37.1603	32.4339	35.4322	37.1828	38.033	30.576	24.2624	30.4279
gene10334	135.913	154.656	202.245	39.6382	47.4114	46.1071	29.6474	14.7328	23.6421	192.762	144.009	167.58
gene10335	7.40757	9.29425	7.66331	9.06975	5.4459	6.99556	3.97709	5.61249	7.19543	3.54504	7.43526	4.99562
gene10336	0.644136	1.48708	0	2.0155	1.60174	2.22586	3.25398	3.50781	0.685279	0.886261	0	0
gene10337	25.7655	30.1134	30.6532	19.8191	31.394	22.5766	19.1623	14.7328	21.9289	24.3722	21.9145	24.9781
gene10338	11.9165	12.6402	10.9952	11.4212	10.2511	12.7192	8.67728	8.41874	8.90863	7.97635	12.9139	9.5371
gene10339	0.966205	1.11531	0.999562	2.0155	1.60174	0.63596	0.361553	0.701561	0	0	0	0.454148
gene1034	6.76343	16.7296	15.3266	13.1007	15.3767	12.0832	7.95417	14.7328	11.6497	12.8508	15.2619	12.262
gene10340	35.7496	44.2406	48.9785	36.6149	47.7317	41.6554	40.1324	26.6593	20.5584	43.4268	39.133	38.1484
gene10341	0.322068	0.37177	0.333187	0.671833	0.320347	0.63596	0.361553	0	0.34264	0.886261	0	0
gene10343	0.644136	0.74354	1.66594	1.00775	1.28139	2.22586	1.80777	1.05234	0	0	0	0
gene10344	1.28827	0.37177	0.333187	2.0155	1.60174	2.54384	5.06175	2.45546	1.7132	0	0.782659	0.454148
gene10345	46.0558	41.2665	39.9825	29.5607	34.2772	32.7519	32.5398	35.0781	37.3477	45.6425	42.6549	45.8689
gene10346	11.5945	20.8191	16.6594	17.1317	20.1819	12.4012	16.993	15.4344	15.7614	11.0783	14.8705	8.17466
gene10347	26.0875	19.7038	26.9882	26.5374	24.026	20.6687	23.8625	29.4656	27.4112	23.4859	30.915	30.4279
gene10348	7.40757	9.29425	11.9947	8.062	17.2988	10.8113	10.1235	9.82186	6.16751	3.54504	10.9572	8.17466
gene10349	5.15309	11.8966	7.66331	15.4522	13.1342	8.90343	13.0159	7.01561	6.85279	7.53322	9.39191	11.8078
gene1035	144.609	260.982	195.248	574.417	565.733	597.802	739.738	800.131	675	35.8936	146.357	43.144
gene10350	18.68	16.7296	22.3235	13.4367	11.8529	15.263	16.993	14.7328	18.8452	24.3722	18.3925	25.8864
gene10351	1.93241	2.23062	1.33275	3.69508	7.36799	3.49778	6.50796	2.45546	1.7132	0.886261	1.95665	0.454148
gene10353	1.93241	0.74354	2.33231	2.35142	4.48486	0.953939	0	0.350781	0	0.443131	0	0
gene10354	12.2386	17.1014	15.993	19.1472	18.9005	16.8529	10.8466	19.9945	16.7893	24.3722	19.1752	22.2532
gene10355	20.6124	31.9722	25.6554	62.8164	74.9613	78.223	95.0885	84.8889	74.0101	11.5214	28.9584	14.0786
gene10356	0.322068	0.37177	0.666374	0	0	1.27192	0.723107	0.701561	0.34264	0.886261	1.17399	0
gene10358	25.7655	21.9344	26.9882	24.186	18.9005	20.6687	17.3546	23.5023	27.7538	20.8271	38.3503	27.703
gene10359	18.0358	17.1014	13.3275	14.4444	12.1732	6.67758	14.1006	11.5758	13.3629	19.0546	21.9145	21.7991
gene1036	0.322068	1.11531	0.333187	2.68733	3.52382	0.953939	1.08466	0	1.02792	0	0.39133	0
gene10360	636.085	656.546	631.057	658.06	621.794	603.208	558.6	641.929	562.957	422.303	534.556	502.741
gene10364	435.114	449.098	688.032	346.33	194.451	227.992	372.4	319.912	414.594	704.135	658.608	787.946
gene10365	27.6979	30.8569	30.6532	40.31	39.4027	39.7475	33.986	39.989	44.2005	31.4623	29.7411	32.6986
gene10368	2.25448	4.46124	4.66462	6.38241	7.36799	6.3596	6.50796	7.01561	7.88071	3.98818	4.30463	1.81659
gene10369	28.6641	20.8191	18.3253	7.72608	14.4156	8.90343	10.8466	16.8375	10.2792	41.6543	31.6977	34.9694
gene10371	0	0	0	0.335917	0	0.31798	0	0.350781	0	0	0	0
gene10372	0	0	0	0	0.320347	0	0.361553	0.701561	0	0	0	0
gene10374	98.5529	67.2903	54.3095	11.4212	11.2122	12.4012	19.1623	19.2929	20.5584	149.778	110.746	136.244
gene10375	134.625	117.851	134.274	103.798	109.238	99.2097	113.528	112.601	118.896	147.562	126.791	151.685
gene10376	204.191	162.092	157.931	146.796	147.039	132.598	129.436	129.087	120.952	180.354	151.053	174.393
gene10378	10.9503	17.845	16.6594	20.4909	21.4633	15.899	17.3546	13.6804	18.1599	9.74887	11.7399	15.441
gene10379	332.052	256.521	280.544	199.199	182.918	193.65	150.045	130.14	113.071	45.6425	76.3093	54.0436
gene1038	2.25448	2.23062	3.33187	4.36691	4.48486	4.45172	8.31573	5.26171	4.45431	0.886261	1.56532	1.36244
gene10381	111.436	90.3401	100.289	102.455	79.4461	93.1681	83.5188	99.9725	97.3096	87.7399	90.7885	89.9212
gene10383	3.22068	1.85885	1.66594	0	0.961042	0.953939	1.08466	0	1.02792	0.443131	0	1.36244
gene10386	14.4931	10.7813	14.327	9.06975	10.8918	13.0372	9.40039	8.06796	9.59391	7.09009	14.4792	4.08733
gene10387	107.893	111.159	85.9623	112.196	134.226	106.523	143.898	91.5538	105.19	74.4459	80.6139	86.2881
gene10389	12.5607	5.20478	7.99649	4.70283	6.40695	6.3596	2.53087	2.45546	3.08376	9.74887	11.3486	5.44977
gene1039	2.89861	1.11531	2.99868	4.031	3.84417	2.86182	5.06175	3.50781	4.11167	0	5.47862	1.36244
gene10390	45.7337	39.7794	45.6466	40.6459	38.762	25.7564	39.7709	36.4812	39.7462	59.8226	65.3521	59.0392
gene10392	0.322068	0.37177	0.999562	0	0.320347	0	0	0	0	0.886261	0.39133	0.454148
gene10393	0.966205	0.37177	1.33275	0	0	0	0	0	0.34264	0.886261	0.39133	0.908295
gene10395	130.438	135.324	125.612	181.059	167.221	184.428	177.523	183.108	215.178	84.6379	100.963	99.0042
gene10397	1066.05	820.496	809.312	574.753	508.712	520.851	474.719	644.033	703.439	783.898	897.319	870.147
gene10398	89.535	73.9822	89.2942	56.434	55.7404	45.4711	39.7709	31.2195	33.9213	99.7044	67.3087	93.1003
gene10399	53.4633	53.5349	57.9746	41.9896	40.0434	33.7059	38.3246	43.4968	40.7741	50.5169	67.3087	49.5021
gene104	27.3758	31.9722	35.9842	33.2557	29.1516	29.5721	32.1782	29.8164	28.4391	26.1447	34.437	30.882
gene1040	7.0855	11.8966	20.3244	13.7726	8.00868	9.53939	8.67728	7.36639	5.82487	8.41948	9.00058	5.44977
gene10400	15.7813	7.80717	5.66418	0.671833	0.640695	2.22586	0.723107	1.05234	1.37056	21.2703	19.5665	9.5371
gene10401	16.4255	19.7038	16.6594	25.8656	17.6191	12.4012	17.3546	20.3453	21.9289	15.0664	13.3052	15.8952
gene10402	41.8689	34.2028	32.3192	21.1627	18.2598	20.0327	21.6932	23.8531	28.4391	48.7444	37.959	43.5982
gene10403	6.1193	9.66602	9.66243	10.7493	11.2122	10.8113	10.1235	14.7328	14.7335	5.31757	7.04393	7.26636
gene10406	26.7317	21.5627	20.6576	17.1317	16.9784	12.0832	18.8008	14.382	25.3553	20.8271	28.5671	29.9737
gene10407	119.165	124.171	130.609	117.907	102.191	103.661	113.166	95.0616	114.099	115.657	135.791	119.895
gene10409	26.4096	33.4593	47.979	41.9896	50.6149	51.5127	69.0567	48.057	54.4797	37.223	37.5677	39.0567
gene10410	18.0358	17.845	16.9925	6.0465	8.00868	8.58545	8.67728	9.1203	9.25127	19.4977	15.6532	24.0698
gene10411	1.61034	3.34593	4.66462	6.71833	9.93077	8.90343	9.76194	8.76952	15.4188	5.31757	5.86995	5.90392
gene10412	0.966205	0.37177	0.333187	0	0	0.31798	2.16932	3.50781	3.4264	1.32939	3.9133	3.63318
gene10413	7.40757	9.29425	10.662	9.40566	12.4935	5.08768	5.4233	8.41874	6.51015	5.31757	3.13064	8.17466
gene10415	1.28827	4.46124	3.99825	3.69508	7.04764	4.7697	9.03883	4.56015	2.05584	2.65878	5.08729	4.99562
gene10420	2.57655	0.74354	0.999562	0	0.320347	0	0	0	0	1.32939	1.17399	1.36244
gene10421	73.7536	44.2406	39.3161	4.031	3.52382	1.27192	5.06175	1.05234	2.74112	66.9127	89.6145	64.9431
gene10422	5.15309	3.7177	3.33187	1.67958	0.961042	1.27192	0	1.05234	0.34264	6.20383	9.78324	6.81221
gene10423	0	0	0	0	0.640695	0	0	0	0	0	0	0
gene10424	0	0.37177	0.333187	0.335917	0	0.31798	0	0.350781	0	0	0	0
gene10425	0	0.37177	0	1.00775	0.640695	2.54384	0.361553	0.350781	0	0	0	0
gene10426	0	0.74354	0.333187	0	1.28139	0	1.08466	0.701561	0	0	0	0
gene10427	0	0	0	0.671833	0	0	0.361553	0	0	0	0	0
gene10428	0	0.37177	0	0.671833	0.640695	0	0	0.701561	0.34264	0	0	0
gene10429	0.644136	3.34593	1.66594	0.671833	0.640695	3.49778	0.723107	0	0.34264	0	0	0
gene10430	0.322068	0.37177	0.333187	1.00775	0.320347	0.63596	1.44621	0	0	0	0.39133	0
gene10431	0.644136	0.74354	0.333187	1.67958	0.320347	0.63596	1.80777	0.350781	2.05584	0	1.56532	0
gene10432	0	0.37177	0	0	0	0	0.723107	0	0.34264	0	0	0
gene10434	0.644136	0.37177	1.33275	1.67958	1.28139	0.31798	1.08466	2.45546	2.05584	0	0.39133	0
gene10435	24.4772	35.6899	35.3178	76.9249	74.9613	79.8129	79.9033	94.0092	95.9391	10.192	25.0451	12.7161
gene10436	0.322068	0.37177	0	0.335917	1.92208	0.31798	0	0.350781	0	0	0.39133	0
gene10437	0	0	0	0	0	0	0	0	0	0	0	0.454148
gene10439	0	0.37177	0	0	0	0	0	0	0.34264	0	0	0
gene10440	2.57655	4.08947	1.99912	3.35917	3.52382	4.13374	17.3546	7.71718	8.90863	13.2939	18.0012	26.7947
gene10441	0	0	0	0	0.320347	0	0	0	0	0	0	0
gene10442	0	0	0	1.34367	0.961042	0.31798	1.08466	0	0	0.443131	0.39133	0
gene10443	0.644136	0	0.333187	0	0	0	0	0	0	0.443131	0	0
gene10445	1.93241	4.08947	1.99912	8.062	6.72729	6.3596	8.31573	12.2773	8.22335	1.32939	3.13064	1.81659
gene10446	20.6124	16.7296	10.9952	7.72608	8.64938	8.90343	7.23107	7.36639	9.93655	13.2939	17.2185	22.2532
gene10447	0.644136	1.11531	0.333187	0.671833	1.60174	1.90788	0.361553	0	0	0	0.39133	0.454148
gene10448	9.33998	8.17894	7.99649	8.062	8.64938	12.7192	17.3546	10.1726	11.9924	5.7607	3.52197	4.99562
gene10453	0.322068	0	0.333187	0.671833	0	0	0	0	0	0	0.39133	0.454148
gene10456	174.561	120.453	136.274	66.1756	68.234	62.642	53.1483	61.3866	73.3249	162.629	141.27	161.677
gene10457	9.66205	8.92248	11.3284	4.36691	14.736	8.26747	5.06175	4.20937	4.45431	7.09009	4.30463	6.35807
gene10458	17.7138	23.7933	20.3244	21.1627	13.7749	11.4473	14.4621	27.0101	28.7817	25.7016	24.6538	25.4323
gene10459	53.7854	56.1373	51.9772	58.7854	48.0521	51.1947	53.8714	47.3554	45.5711	52.7325	43.8289	69.0304
gene10460	0.644136	0.37177	0.333187	0.671833	0	0.63596	0.361553	1.40312	0	0.886261	1.17399	0.454148
gene10462	8.37377	6.69186	9.66243	8.39791	7.68834	6.3596	7.59262	10.1726	14.3909	3.98818	5.86995	7.72051
gene10463	1.28827	0	0	1.00775	0	0.31798	0.361553	0	0.685279	0	0.39133	0
gene10465	10.9503	7.80717	16.9925	9.74158	6.40695	10.1754	10.1235	8.76952	4.79695	8.86261	7.04393	7.26636
gene10466	38.9703	31.6004	35.3178	25.1937	30.1126	30.2081	34.7091	24.2039	23.6421	52.2894	41.8723	41.7816
gene10467	0	0.37177	0	2.0155	0.961042	0.31798	1.80777	1.05234	0.34264	0	0	0
gene10468	59.9047	49.4454	56.975	23.8501	25.6278	25.4384	22.0548	19.9945	27.4112	120.975	100.963	108.995
gene1047	948.813	894.107	843.963	809.223	772.357	783.184	694.905	756.985	714.746	689.068	790.877	797.937
gene10471	1.28827	0.37177	0	0	0	0	0	0	0	3.10191	0	1.36244
gene10473	0	0	0.333187	0	0	0	0	0	0.34264	0	0	0
gene10474	0.644136	0	0	0	0	0	0	0	0	0	0	0
gene10476	0	0	0	0	0	0.31798	0.723107	1.05234	0.34264	0	0.39133	0.454148
gene10477	39.9365	24.9086	14.9934	20.8268	38.4417	38.7935	33.6245	24.9054	19.5305	24.8153	31.3064	32.2445
gene10478	0.322068	0	0	0	0	0.31798	0	0	0	0	0.39133	0
gene10479	136.557	153.913	156.265	141.085	120.451	139.911	115.335	123.124	143.223	102.363	137.748	110.812
gene10480	2.25448	4.46124	2.33231	14.4444	19.2208	7.63151	2.53087	4.56015	8.56599	0.443131	1.56532	0.454148
gene10482	0.966205	0.74354	0	3.02325	8.32903	5.72364	4.70019	4.91093	5.48223	0	1.17399	0.454148
gene10483	0.322068	0.37177	0.333187	0.335917	0.320347	0	0	1.7539	0	1.77252	1.17399	0.454148
gene10485	0	0	0.333187	0	0.961042	0	0	0	0.34264	0	0	0
gene10486	130.116	98.1472	104.621	80.9559	79.4461	82.3568	62.9103	104.182	111.358	122.747	117.008	154.41
gene10487	0	0	0	0	0.320347	0	0	0	0	0	0.39133	0
gene10488	3.86482	5.20478	7.99649	12.093	8.32903	11.7653	11.5697	12.6281	9.25127	3.10191	3.9133	0.454148
gene10489	118.199	77.6999	99.2898	75.5812	65.9915	71.8634	67.2489	67.3499	74.3528	102.363	83.3532	99.4583
gene10490	19.6462	24.5368	29.9868	53.0748	41.6452	27.9822	33.2629	34.0257	34.9492	17.7252	20.3491	29.9737
gene10491	14.8151	17.845	9.99562	32.248	27.5499	26.0743	36.5169	78.2241	106.561	8.41948	23.4798	13.6244
gene10493	0.322068	0	0	0.671833	1.60174	0	1.80777	0.350781	3.08376	0.443131	0.782659	0
gene10494	2.57655	3.7177	4.99781	7.39016	7.36799	6.67758	8.67728	9.47108	10.2792	0.886261	2.34798	4.08733
gene10495	0.322068	0.37177	0	0	0	0	0.361553	0	0	0	0	0.454148
gene10496	37.682	55.7655	45.3135	49.3797	35.8789	46.1071	46.6404	35.4289	48.9975	47.415	35.611	38.6026
gene10497	300.168	204.102	171.925	140.749	168.823	159.944	159.807	187.668	217.919	340.767	260.626	308.366
gene10498	0.322068	0	0.333187	0.335917	0.320347	0	0	0	0	0.443131	0	0
gene10499	0.644136	0	0	0.335917	0.961042	1.5899	0	0.350781	0.34264	0.443131	0.39133	0
gene105	7.0855	8.17894	6.33056	6.38241	5.4459	5.72364	5.06175	6.31405	6.16751	12.8508	12.5226	13.1703
gene10500	1.28827	1.85885	2.33231	4.031	4.16452	5.72364	2.89243	5.61249	7.53807	2.21565	1.56532	2.72489
gene10505	93.3998	85.1353	97.957	61.1368	54.7794	53.7386	59.2947	50.5124	56.1929	117.43	99.0064	125.345
gene10506	5.79723	3.7177	1.33275	13.1007	17.2988	11.7653	22.7779	20.3453	17.132	1.77252	9.78324	7.26636
gene10507	2.25448	1.48708	3.66506	2.0155	3.84417	4.7697	3.25398	3.15703	2.39848	2.21565	2.73931	2.27074
gene10508	5.47516	11.1531	10.3288	15.4522	10.8918	10.1754	8.67728	14.382	8.22335	5.31757	10.1746	4.99562
gene10509	17.7138	26.0239	23.6563	39.3022	36.1992	36.5677	37.24	37.1828	38.033	18.6115	24.2624	12.7161
gene1051	0.322068	1.11531	0.333187	0.671833	0.640695	0.63596	2.16932	1.05234	0.685279	0	0.39133	0
gene10510	269.249	299.275	310.864	289.224	276.78	272.509	249.11	228.709	208.667	198.966	246.146	226.166
gene10515	0	0	0	0	0	0	0.361553	0.701561	0	0	0	0
gene10516	7.0855	4.83301	3.99825	8.062	7.36799	6.67758	10.8466	10.8742	15.4188	3.98818	2.73931	2.27074
gene10517	0	0	0	0	0	0	0	0	0	0	0	0.454148
gene10518	7.0855	10.7813	2.33231	9.74158	26.9092	24.1665	32.5398	22.8007	19.8731	1.32939	8.21792	4.54148
gene10519	5.15309	4.08947	7.99649	5.71058	6.40695	8.26747	6.50796	5.26171	4.45431	5.7607	6.6526	6.35807
gene1052	3.22068	7.06363	16.9925	1.00775	1.92208	0.953939	0.723107	0.350781	0	7.53322	3.9133	8.62881
gene10520	15.1372	23.7933	20.3244	39.3022	31.0737	36.2497	24.9472	35.4289	42.1447	10.6351	12.9139	12.262
gene10521	22.8668	26.7674	20.9908	18.8113	23.3854	26.3923	21.3316	15.7851	18.1599	24.3722	21.9145	25.4323
gene10522	34.7834	34.2028	31.986	17.8036	16.3377	13.0372	14.4621	10.8742	17.4746	47.8581	30.5237	41.3274
gene10523	2.57655	1.11531	2.6655	3.35917	1.92208	1.5899	0.723107	2.80625	1.7132	0.443131	1.56532	2.27074
gene10524	0	0.37177	0	0	0.320347	0	0	0.350781	0	0	0	0
gene10525	0.644136	0.37177	0	0.671833	1.60174	0.63596	1.80777	1.7539	1.37056	0	0.782659	0
gene10528	4.50896	4.46124	5.33099	5.37466	8.64938	10.4933	10.485	6.66483	7.88071	1.77252	5.08729	3.63318
gene10529	0.322068	0.74354	0.333187	0	0.320347	0.63596	0.361553	0.701561	0.685279	0	0.782659	0.454148
gene10530	1.61034	1.48708	2.33231	3.35917	3.52382	1.90788	4.70019	3.50781	3.4264	1.32939	1.95665	0.908295
gene10531	1.93241	1.85885	0.999562	1.00775	3.84417	1.5899	3.25398	3.50781	2.05584	0.886261	1.56532	0.454148
gene10535	0.966205	2.97416	4.66462	1.34367	1.28139	0.31798	2.53087	1.7539	2.05584	6.64696	6.26128	7.26636
gene10536	0.644136	0	0.333187	0	0	0	0	0	0	0	1.95665	0.454148
gene10537	219.006	190.346	216.905	91.0334	90.9786	64.2319	107.381	95.4123	114.099	296.454	265.322	330.165
gene10538	1.28827	1.85885	1.33275	0.671833	3.52382	1.27192	7.95417	4.91093	3.4264	0.886261	0.39133	0.908295
gene10539	38.6482	55.0219	53.9763	132.351	117.247	124.648	164.507	184.861	170.292	16.839	30.5237	13.1703
gene1054	14.171	18.5885	17.3257	23.8501	18.5801	17.1709	19.1623	16.8375	21.9289	12.4077	16.0445	10.8995
gene10540	53.1413	50.5607	54.3095	48.0361	51.2556	54.0566	53.8714	56.8265	59.6193	42.9837	45.3942	50.8645
gene10542	0.966205	1.85885	1.99912	3.35917	4.80521	3.81576	1.08466	1.40312	2.74112	0.886261	2.34798	1.36244
gene10543	5.47516	5.94832	9.66243	6.71833	3.84417	6.3596	6.86951	4.20937	3.76903	3.98818	8.21792	4.99562
gene10545	80.8391	82.9047	101.622	38.2945	30.7533	25.1204	30.0089	37.5335	31.5228	114.328	77.092	100.367
gene10546	0	0	0	0	0	0	0	0.701561	0	0	0	0
gene10547	0	0	0	0	0.320347	0.31798	0	0.350781	0	0	0	0
gene10548	18.68	21.9344	22.9899	19.4832	17.9394	11.4473	22.4163	20.3453	20.2157	19.4977	15.6532	16.3493
gene10550	18.0358	14.1273	20.9908	24.5219	22.7447	23.8485	24.2241	24.9054	28.0964	10.6351	22.3058	12.7161
gene10552	12.2386	10.4096	12.3279	3.69508	2.24243	2.22586	4.70019	4.91093	1.02792	10.6351	8.21792	11.3537
gene10553	13.2048	17.4732	19.3249	17.4677	21.1429	14.945	16.6315	21.3976	19.1878	21.7134	20.7405	16.8035
gene10554	12.5607	23.7933	16.9925	35.2712	31.394	32.7519	39.7709	32.2718	37.0051	8.41948	19.5665	14.0786
gene10555	5.47516	6.69186	6.66374	7.05425	7.36799	5.40566	7.59262	11.5758	5.48223	4.43131	5.47862	5.44977
gene10556	12.5607	8.92248	9.66243	7.39016	8.00868	5.40566	3.25398	2.80625	8.90863	13.737	7.43526	10.8995
gene10558	3.22068	2.97416	1.99912	2.68733	3.84417	2.54384	5.4233	4.91093	6.16751	2.21565	3.13064	4.54148
gene10559	0.322068	0.37177	0.666374	1.67958	0.961042	0.63596	0	0	0	0.886261	0	0.454148
gene10560	0	0	0	0	0	0	8.31573	4.20937	3.76903	1.77252	5.86995	2.72489
gene10561	0	0	0	0.335917	1.28139	0.31798	0.361553	1.05234	0.34264	0	0.782659	1.81659
gene10563	22.5448	34.2028	34.6515	48.7079	46.7707	45.7891	49.8944	46.6538	57.2208	27.4741	34.8283	26.7947
gene10564	3.54275	1.85885	2.99868	6.71833	6.40695	6.99556	11.2082	10.5234	17.132	1.77252	4.69596	0.908295
gene10565	20.2903	21.9344	27.3213	21.4987	16.6581	17.1709	16.993	13.6804	21.2437	30.1329	18.3925	22.7074
gene10566	33.8172	37.9205	38.6497	33.2557	34.5975	41.6554	31.4551	42.4445	55.5076	46.0856	51.6555	39.0567
gene10567	0	0	0	0	0	0	0	0	0	0.443131	0	0
gene10568	6.44136	5.57655	8.99605	12.4289	14.4156	12.4012	18.8008	14.7328	20.2157	3.98818	4.69596	5.90392
gene10569	20.2903	27.511	17.3257	28.5529	28.8313	34.0238	37.6015	29.8164	30.1523	10.6351	30.915	15.8952
gene1057	9.66205	6.32009	4.99781	2.35142	1.92208	4.45172	0	0	0	0.886261	4.30463	6.81221
gene10572	14.8151	23.0497	16.9925	11.7571	13.7749	10.1754	13.739	12.6281	8.90863	19.9409	18.0012	14.9869
gene10573	21.2565	23.0497	25.3222	11.4212	13.7749	37.8396	7.95417	7.71718	14.0482	40.768	21.1318	15.8952
gene10574	150.406	150.567	131.609	104.47	95.1432	90.3063	86.7728	74.7163	82.5761	163.515	159.271	161.677
gene10575	9.66205	3.34593	4.33143	0	0	0	0	0	0	6.20383	2.34798	4.54148
gene10576	9.01791	5.20478	3.33187	0.335917	0.640695	0.31798	0	0	1.02792	7.97635	4.30463	6.81221
gene10577	2.89861	4.46124	1.33275	3.69508	2.88313	5.72364	4.33864	3.15703	4.79695	2.65878	0.782659	3.17903
gene10578	2.57655	1.48708	4.33143	0.671833	0.320347	0.953939	1.80777	1.40312	0.34264	2.21565	2.34798	2.27074
gene10579	4.50896	8.92248	6.66374	14.4444	16.3377	14.945	10.1235	18.2406	19.1878	5.31757	0.782659	4.54148
gene1058	7.40757	7.80717	10.9952	13.4367	7.36799	8.90343	12.6544	8.06796	9.25127	8.41948	7.43526	11.8078
gene10580	29.9523	49.8172	46.9794	80.2841	80.0868	85.8545	88.219	78.5749	72.2969	19.0546	39.5243	22.7074
gene10581	8.69584	8.17894	5.99737	3.02325	2.24243	2.54384	4.33864	4.56015	9.25127	20.8271	12.1312	17.7118
gene10582	1.28827	1.85885	0.999562	2.68733	1.92208	2.86182	2.53087	4.91093	3.4264	0	0.782659	1.36244
gene10583	23.8331	35.6899	33.6519	66.5115	67.2729	73.7713	72.6722	77.5225	77.0939	11.9645	27.7844	11.3537
gene10584	20.9344	39.7794	28.9873	95.0644	87.4548	78.223	112.805	116.459	108.274	5.31757	19.9578	4.54148
gene10585	3.86482	8.92248	4.66462	6.0465	7.36799	8.58545	7.95417	8.76952	6.51015	3.98818	7.43526	3.63318
gene10586	0.644136	0.74354	0.666374	1.67958	2.88313	0.953939	1.08466	1.05234	0.685279	0	0.39133	0
gene10588	0	0	0	0	0.320347	0	0	0	0	0	0	0
gene10589	6.76343	13.7555	7.66331	9.74158	14.0953	12.7192	13.3775	11.225	16.4467	6.20383	8.60925	7.26636
gene10591	22.5448	24.165	24.6559	24.5219	11.5325	10.8113	10.1235	9.1203	8.22335	29.6898	21.9145	28.6113
gene10592	7.40757	5.94832	5.33099	4.36691	6.40695	5.08768	4.33864	3.50781	6.85279	8.41948	6.26128	9.99125
gene10593	504.037	315.633	335.853	132.687	138.71	121.468	96.5347	102.779	106.904	593.795	460.204	598.112
gene10594	0.322068	0.74354	1.99912	1.00775	2.88313	2.54384	2.89243	2.80625	1.7132	0.886261	0.39133	0.454148
gene10595	3.54275	2.97416	1.66594	4.70283	4.48486	6.67758	5.78485	7.01561	8.22335	0.886261	0.782659	2.72489
gene10597	0	0	0	0.335917	0.320347	0	0	0	0	0	0	0
gene10598	3.86482	5.94832	1.66594	16.4599	16.3377	10.8113	28.9243	28.4132	25.3553	0.886261	6.26128	0
gene10599	0	0.37177	0	1.67958	0.320347	0.63596	0.361553	0	0.685279	0	0	0.454148
gene106	2.25448	2.23062	1.99912	3.35917	12.4935	9.85737	8.31573	3.15703	1.02792	0.443131	0.782659	1.36244
gene10601	50.2426	77.3281	72.3016	72.558	75.602	61.3701	73.7569	64.8944	80.1777	50.5169	59.4821	55.406
gene10602	13.8489	20.4473	28.3209	21.4987	19.2208	11.1293	13.3775	18.2406	13.7056	19.0546	18.3925	19.0742
gene10603	0.966205	0	0.999562	0.671833	0.640695	0.31798	2.53087	1.05234	0.34264	0.443131	0.39133	0.454148
gene10605	0	0	0	0	0.320347	0	0	0	0	0	0	0
gene10606	11.2724	4.46124	6.66374	6.71833	8.64938	10.4933	8.67728	7.71718	8.22335	5.31757	10.1746	9.5371
gene10607	4.83102	6.32009	4.33143	18.1395	21.4633	20.9867	11.9313	15.7851	15.4188	1.32939	4.69596	0.908295
gene10608	1.93241	3.34593	1.99912	3.35917	4.48486	3.49778	5.06175	4.20937	4.11167	2.21565	2.34798	1.81659
gene10611	66.024	62.4573	41.3152	37.9586	40.6841	34.6598	37.6015	36.1304	35.6345	100.591	70.8307	77.6593
gene10612	5.47516	4.46124	3.66506	24.5219	25.6278	20.3507	20.6085	24.2039	29.467	5.31757	7.82659	3.17903
gene10613	11.5945	9.66602	5.33099	16.124	11.8529	12.4012	8.31573	8.76952	11.3071	4.43131	5.47862	6.81221
gene10614	2.25448	5.20478	2.33231	11.0852	18.9005	16.8529	20.247	6.66483	4.11167	1.32939	2.73931	1.36244
gene10615	0.966205	0.74354	1.99912	0.335917	1.28139	0.63596	0.723107	0.350781	0.685279	0	0.782659	0.454148
gene10616	81.4833	58.3679	69.3029	14.4444	13.1342	10.8113	12.6544	18.9422	18.8452	120.975	84.9185	111.72
gene10617	4.83102	2.97416	1.33275	3.35917	1.92208	3.49778	2.89243	3.15703	1.02792	0.443131	3.9133	2.72489
gene10618	0.322068	0	1.66594	0	0.320347	0	0	0	0	1.32939	0.39133	0.908295
gene10619	264.096	150.567	156.598	8.39791	8.32903	7.31354	0.723107	0.350781	1.37056	674.445	358.458	556.785
gene10620	3.86482	6.69186	5.99737	1.67958	1.92208	1.5899	2.16932	4.20937	1.7132	8.86261	8.21792	9.5371
gene10622	0	0	0	0	0.640695	0	0.723107	0	0	0.443131	0.39133	0.454148
gene10625	7.72964	12.6402	7.33012	9.74158	8.96972	12.7192	12.2928	10.1726	5.48223	4.87444	9.00058	5.90392
gene10626	0.322068	0.37177	0	0.671833	0.640695	0.63596	1.08466	1.40312	2.74112	0.443131	0.782659	0.454148
gene10627	0	0	0	0	0.320347	0.31798	1.08466	0.350781	0.685279	0	0	0
gene10628	0.322068	0	0	0	0	0.953939	0	0	0	0	0.39133	0
gene10629	0.322068	0	0.333187	0.335917	0.320347	0	0.723107	0	0.34264	0.443131	0	0
gene1063	0.322068	0	0	1.00775	0.961042	1.5899	1.44621	1.05234	0	0	0.782659	0.454148
gene10631	13.2048	13.3837	12.6611	16.124	16.6581	11.1293	19.5239	18.5914	16.4467	7.09009	14.0879	12.262
gene10633	8.69584	8.92248	6.99693	3.02325	3.84417	2.22586	2.89243	2.10468	1.37056	5.7607	3.9133	8.62881
gene10634	111.436	97.7755	77.6326	23.1782	22.7447	13.0372	7.59262	7.01561	12.6777	93.0574	78.6573	112.629
gene10635	17.7138	10.7813	15.3266	12.7648	14.736	7.63151	6.14641	7.71718	5.48223	5.31757	11.3486	8.62881
gene10637	0.322068	1.11531	2.33231	0	0.320347	0.31798	0.361553	0	1.02792	2.21565	1.95665	2.72489
gene10638	3.86482	6.32009	3.33187	2.68733	7.04764	7.63151	1.44621	2.80625	2.74112	2.65878	1.95665	1.81659
gene10639	1.28827	2.97416	5.99737	7.72608	7.04764	5.40566	2.16932	2.80625	4.45431	0.443131	0.39133	2.72489
gene10640	0.322068	2.23062	3.66506	14.1085	10.2511	16.8529	9.40039	12.2773	9.93655	1.32939	1.56532	0.908295
gene10641	83.0936	63.9444	71.3021	43.6691	25.3074	32.7519	15.1852	19.2929	30.8376	38.9955	64.1781	61.7641
gene10642	11.9165	11.1531	11.3284	20.155	15.697	16.5349	16.6315	23.8531	17.8173	6.20383	12.1312	7.72051
gene10643	8.05171	3.7177	5.33099	3.69508	5.12556	9.85737	1.44621	0.701561	2.05584	2.21565	4.30463	2.72489
gene10644	53.7854	39.4076	37.6502	42.3255	37.4806	31.162	19.1623	18.5914	17.132	46.5287	102.92	54.9519
gene10645	6.76343	4.08947	2.6655	3.35917	4.16452	1.90788	0.723107	3.50781	3.4264	5.31757	12.1312	3.17903
gene10646	0.322068	2.23062	0.666374	2.0155	1.92208	1.27192	3.61553	1.40312	4.11167	0.886261	0.39133	0.454148
gene10647	38.3261	34.5746	27.6545	35.2712	27.8702	36.2497	20.247	18.2406	18.1599	27.031	25.8278	26.7947
gene10648	0.322068	1.48708	0.666374	1.34367	0.961042	0	0.361553	1.05234	1.02792	0.886261	0.782659	0
gene10649	1.61034	4.46124	4.66462	5.37466	6.0866	4.7697	7.95417	3.15703	4.45431	3.98818	5.08729	3.17903
gene10651	54.7516	60.9703	52.9768	81.6277	84.5717	82.3568	109.912	70.8577	83.2614	38.9955	72.396	39.5108
gene10652	6.1193	5.94832	7.33012	7.39016	7.36799	9.85737	13.3775	13.3297	17.132	6.64696	13.3052	13.6244
gene10653	37.0378	33.4593	18.6585	33.5917	54.7794	51.5127	36.5169	30.1671	19.8731	13.2939	17.2185	15.441
gene10654	3.86482	1.11531	0.999562	1.67958	3.84417	2.22586	1.80777	2.45546	3.4264	0.443131	1.17399	0.908295
gene10655	8.37377	12.2684	8.99605	6.71833	12.4935	10.8113	10.1235	7.36639	9.25127	13.737	8.21792	9.08295
gene10656	10.9503	12.2684	17.6589	12.093	10.8918	6.67758	10.485	8.41874	8.90863	15.0664	10.5659	14.5327
gene10657	18.3579	9.29425	14.327	2.68733	3.20347	4.13374	0.361553	0.701561	1.02792	39.4386	16.8272	37.6943
gene10659	1.61034	0	0.333187	0	0.640695	0	0	0	0	1.32939	1.56532	2.72489
gene1066	6.44136	13.7555	11.3284	20.8268	26.5888	29.8901	25.6703	33.3242	28.0964	1.77252	7.04393	2.72489
gene10660	1.93241	2.60239	1.33275	1.67958	1.28139	2.22586	3.25398	5.61249	3.4264	2.65878	2.73931	4.99562
gene10662	0.644136	0.74354	0.333187	0	0.320347	0	0.361553	0	0	0	0.782659	0.454148
gene10663	0.966205	0.37177	1.33275	0	0	0	0.361553	0	0.34264	0.443131	2.34798	2.72489
gene10664	0.322068	0.37177	0.333187	1.00775	1.60174	0.31798	6.14641	2.45546	6.16751	0.443131	1.17399	0.454148
gene10665	0.966205	1.48708	2.6655	2.68733	3.84417	2.22586	7.95417	3.85859	4.79695	0.443131	2.73931	1.36244
gene10666	2.25448	4.46124	3.66506	4.70283	4.80521	3.49778	3.97709	2.80625	3.08376	5.7607	3.52197	2.27074
gene10668	7.40757	11.5249	9.99562	13.1007	15.3767	13.9911	14.1006	14.0312	14.3909	8.86261	8.21792	6.35807
gene10669	89.857	71.3798	70.6357	36.9508	46.7707	39.1115	47.0019	33.6749	32.8934	133.382	107.224	129.432
gene10670	3.22068	8.17894	4.99781	6.0465	4.48486	5.40566	5.06175	6.31405	7.19543	2.65878	5.47862	5.90392
gene10671	0.644136	2.60239	0.666374	2.0155	1.28139	1.5899	2.53087	1.40312	3.08376	2.21565	3.13064	2.72489
gene10672	3.54275	9.66602	8.32968	12.7648	15.0563	14.945	23.501	17.1883	13.3629	3.54504	8.21792	7.26636
gene10676	23.8331	17.4732	18.3253	14.4444	14.4156	11.1293	11.2082	17.1883	15.4188	30.1329	21.5231	39.0567
gene10677	3.54275	4.83301	1.99912	2.0155	4.48486	5.40566	3.97709	2.10468	1.37056	2.65878	2.73931	2.27074
gene10679	0	0.74354	0	0	0	0	0	0	0	0	0	0
gene1068	48.3102	46.4712	53.6431	38.6304	38.4417	43.5632	39.4093	36.832	37.3477	34.5642	40.6983	46.3231
gene10680	19.002	22.3062	21.9904	16.7958	21.4633	22.5766	27.1165	17.8898	21.2437	25.2584	28.9584	18.6201
gene10682	179.392	226.408	254.555	360.103	285.75	283.638	348.899	380.948	371.079	159.97	216.797	222.532
gene10683	2.57655	1.48708	2.33231	4.36691	2.24243	2.54384	4.70019	3.85859	4.79695	0.443131	4.69596	3.17903
gene10684	28.6641	33.0875	36.3174	31.5762	40.0434	26.0743	33.6245	28.0625	29.467	27.9172	34.0457	35.8777
gene10685	1.93241	5.57655	6.33056	16.4599	37.1603	16.5349	16.6315	35.0781	27.7538	0.886261	6.6526	0.454148
gene10689	20.2903	15.6143	19.9912	11.0852	10.2511	8.26747	9.76194	6.31405	14.0482	19.4977	34.0457	22.7074
gene10692	0	0	0	0	0.320347	0	0.361553	0	0	0	0	0
gene10696	0.322068	0.74354	0	0.335917	0	0	0.723107	2.10468	1.37056	0	0.39133	0.454148
gene107	8.37377	14.1273	8.99605	38.9663	66.6322	80.1309	81.711	39.989	30.1523	2.65878	14.4792	2.27074
gene10700	2.57655	4.46124	1.66594	4.36691	4.16452	5.40566	2.53087	3.85859	5.48223	5.31757	5.08729	4.08733
gene10701	134.302	99.2626	121.28	93.7207	149.282	143.727	69.0567	63.4913	94.2259	158.198	130.704	154.41
gene10703	3.22068	5.20478	4.33143	5.37466	8.00868	6.99556	5.4233	4.20937	5.82487	4.87444	4.69596	3.17903
gene10712	0	0.37177	2.6655	2.0155	1.92208	1.5899	1.44621	1.05234	2.74112	0.443131	1.17399	0.908295
gene10714	46.0558	60.9703	61.6396	56.434	53.1777	53.7386	64.718	55.4234	52.0812	59.8226	58.3081	68.5763
gene10715	13.5269	13.3837	16.6594	24.5219	32.0347	29.8901	37.9631	39.6382	31.5228	12.8508	13.3052	10.8995
gene10716	325.933	192.577	169.592	22.1705	36.5196	9.53939	11.5697	9.1203	7.88071	263.663	229.319	246.602
gene10717	22.8668	26.7674	19.3249	24.186	26.5888	24.4844	18.0777	15.7851	13.0203	17.2821	20.7405	23.1615
gene10718	17.0696	28.9981	28.3209	43.3332	48.3724	47.697	67.6105	71.5593	82.5761	11.9645	24.2624	16.8035
gene1072	4.18689	3.7177	3.66506	6.0465	5.4459	5.72364	6.86951	9.82186	7.19543	1.77252	4.69596	3.63318
gene10720	128.183	104.467	118.281	2.0155	2.88313	0.63596	4.33864	8.06796	6.51015	163.072	156.141	167.58
gene10721	6.44136	9.29425	3.99825	8.062	13.4546	5.72364	12.6544	4.91093	3.76903	1.77252	1.17399	1.36244
gene10722	2.25448	4.46124	1.66594	4.70283	8.64938	2.86182	2.16932	6.66483	6.16751	2.21565	3.9133	2.72489
gene10723	6.1193	4.83301	4.99781	2.35142	1.60174	1.5899	0	0	1.02792	7.09009	4.30463	8.62881
gene10726	9.98412	11.8966	7.33012	11.4212	11.5325	10.8113	13.739	11.9265	10.2792	7.97635	12.5226	11.3537
gene10727	6.76343	6.32009	5.66418	6.71833	8.32903	6.67758	5.78485	5.96327	8.56599	3.10191	1.56532	1.36244
gene10728	0.322068	0.37177	2.6655	0	0	0	0	0	0	0.443131	0.782659	0.908295
gene10729	23.511	26.7674	22.9899	17.8036	12.1732	13.0372	17.7161	15.7851	19.5305	34.5642	26.6104	31.7903
gene10730	1.28827	1.48708	0.999562	0.335917	0.640695	2.54384	2.89243	1.40312	1.7132	0	1.17399	1.36244
gene10735	4.83102	4.83301	2.6655	9.06975	10.2511	10.8113	11.9313	15.0836	12.6777	2.21565	6.26128	5.44977
gene10737	4.18689	2.97416	3.33187	2.0155	5.4459	4.45172	0.723107	1.05234	0.34264	0	1.17399	0.454148
gene10740	0	0	0	0	0	0	4.33864	5.61249	4.11167	1.32939	4.69596	1.81659
gene10742	20.2903	24.5368	14.6602	11.4212	9.93077	11.7653	12.6544	11.225	12.6777	15.0664	20.7405	18.1659
gene10743	9.33998	5.94832	6.33056	9.06975	3.84417	5.72364	6.14641	5.96327	10.9645	8.41948	5.08729	9.99125
gene10750	0	0	0	0	0	0	0	0.701561	0	0.443131	0	0
gene10751	0.966205	0.74354	0.666374	1.34367	0.640695	0.31798	0	0	0	0	0	0
gene10757	9.98412	7.06363	12.3279	10.0775	15.3767	14.6271	14.1006	15.7851	9.59391	9.74887	10.9572	12.262
gene10758	132.37	166.925	162.262	172.325	173.949	148.497	129.436	113.653	110.33	123.19	112.703	143.057
gene1076	0	1.11531	0.999562	0.335917	1.60174	1.27192	0	1.05234	0.685279	0.443131	1.17399	0.454148
gene10762	0	0	0.333187	0	0	0	0	0.350781	1.02792	0	0	0
gene10764	26.7317	25.2804	30.9864	25.1937	29.472	24.1665	29.2858	28.4132	25.698	31.4623	29.7411	23.6157
gene10766	0	0	0	0	0	0	0	0.350781	0.34264	0	0	0
gene10767	1.61034	2.23062	3.33187	6.0465	5.76625	6.04162	3.25398	3.50781	2.05584	2.65878	1.56532	0.908295
gene10768	2.25448	6.32009	6.99693	6.38241	8.32903	6.99556	7.23107	9.47108	3.76903	1.32939	5.47862	4.08733
gene10770	0	0	0.333187	0	0	0	0	0	0	0	0	0
gene10771	7.0855	14.499	14.327	16.7958	14.736	17.1709	18.4392	18.5914	13.3629	8.86261	9.78324	11.3537
gene10776	546.55	530.516	558.422	514.624	501.344	550.423	428.441	427.952	384.784	416.1	434.376	411.004
gene10779	0.322068	0.74354	0.333187	1.00775	0.961042	0.63596	2.89243	1.40312	1.37056	0	0.782659	0
gene10781	29.6303	34.9464	32.3192	44.341	49.3335	53.1026	45.5557	45.2507	40.4315	20.384	27.3931	15.441
gene10783	0	0	0	0	0.320347	0	0.723107	1.7539	1.37056	0	0.782659	0.454148
gene10786	59.9047	66.5468	56.6418	51.0593	47.0911	46.743	49.1712	56.4757	71.9543	48.7444	57.1341	60.4016
gene10789	18.0358	22.3062	21.9904	18.8113	14.0953	12.0832	14.8237	20.6961	17.4746	32.7917	22.6971	34.9694
gene1079	0	0.37177	0.666374	0	0.640695	0.31798	0	0	0	0	0	0
gene10792	4.50896	4.08947	3.99825	0.671833	1.60174	0.953939	2.53087	1.05234	2.39848	7.09009	3.52197	3.63318
gene10793	15.1372	10.7813	10.9952	7.72608	7.36799	6.99556	9.76194	12.2773	8.90863	18.6115	9.78324	18.1659
gene108	8.05171	16.3579	14.327	14.1085	11.5325	19.3968	19.8854	12.2773	10.9645	8.41948	15.6532	12.262
gene1080	0	0	0	0.335917	0	0	0	0	0	0	0	0
gene10803	114.656	117.108	96.2911	86.3305	87.4548	76.9511	74.8415	84.1874	94.5685	128.951	108.398	116.716
gene10804	64.0916	55.7655	64.6383	24.186	26.2685	21.9406	28.2012	27.0101	40.7741	27.031	45.7856	46.7772
gene10809	0	0	0	0	0	0	0.723107	1.05234	2.39848	0	1.17399	0.908295
gene10810	0	0	0	0	0	0	0	0	0	0	0.782659	0
gene10815	28.342	31.9722	41.9816	31.9121	27.2295	21.6226	35.7938	28.0625	30.4949	31.9054	36.3937	29.9737
gene10818	556.212	307.454	345.515	115.555	98.0263	77.2691	6.50796	4.56015	7.53807	598.226	696.176	698.025
gene1082	1.28827	1.11531	1.66594	1.67958	2.24243	0.63596	1.08466	1.05234	2.39848	0.886261	0.782659	0.454148
gene10821	0	0.37177	0	0.335917	0	0	0	0.701561	0	0	0	0
gene10824	0	0	0	0	0	0.31798	0	0	0	0	0	0
gene10825	0	0	0	0	0	0	0.361553	0	0	0	0	0
gene10826	0.966205	0.37177	0.333187	1.67958	2.24243	0.63596	0	0	0	0	0	0
gene10828	0	0.74354	1.33275	5.03875	2.88313	2.86182	4.33864	1.05234	2.05584	0.886261	0.782659	0.454148
gene10829	1.93241	4.83301	3.33187	3.69508	3.20347	2.54384	2.16932	2.80625	2.05584	1.32939	3.13064	0.454148
gene10830	0.644136	0.37177	0.333187	0.671833	0.320347	0.31798	0.361553	0.701561	0.685279	0.443131	0.39133	0
gene10844	24.7993	25.2804	26.3218	25.1937	24.026	27.6642	23.501	24.9054	30.8376	15.5096	26.2191	24.524
gene10845	44.4454	75.4693	53.6431	107.157	103.793	76.6331	92.1961	108.04	110.673	28.8035	51.2642	34.0611
gene10852	15.4593	20.4473	17.3257	12.4289	18.2598	20.9867	13.0159	16.8375	11.9924	22.5997	24.6538	27.703
gene10858	9.01791	5.94832	10.662	4.031	4.48486	5.72364	5.06175	5.26171	4.45431	7.53322	19.5665	9.08295
gene10861	9.33998	12.6402	12.6611	7.05425	6.0866	4.7697	9.76194	7.71718	7.88071	3.10191	8.60925	4.08733
gene10863	37.0378	46.0995	45.3135	83.3073	85.8531	90.6242	95.0885	83.8366	69.8985	24.8153	30.915	27.2489
gene10870	81.1612	76.9564	78.6322	144.444	138.07	118.606	167.761	243.793	303.236	50.5169	102.92	87.6505
gene10873	5.15309	7.80717	6.33056	12.4289	13.1342	5.72364	8.67728	9.47108	6.51015	9.74887	9.39191	12.7161
gene10882	13.5269	12.6402	12.6611	9.74158	11.5325	10.1754	8.67728	10.5234	17.132	22.5997	12.5226	9.5371
gene10889	0.644136	0.37177	0.333187	0	1.28139	0	1.44621	0	0.685279	0	0	0
gene10892	9.01791	5.57655	7.99649	0	0.640695	0.953939	0.361553	0	0.34264	9.74887	5.47862	9.08295
gene10896	0	0	0	0	0	0	0	0	0	0.443131	0	0
gene10897	5.15309	2.23062	1.99912	0	0	0	0.361553	0.350781	1.37056	10.192	6.26128	4.99562
gene10898	17.3917	21.9344	22.6567	11.7571	15.0563	13.3552	14.1006	11.225	12.6777	29.2466	24.2624	28.1572
gene109	3.54275	2.97416	2.33231	4.031	5.4459	6.99556	3.25398	4.91093	5.82487	2.65878	2.73931	5.90392
gene1090	11.9165	7.4354	5.66418	3.02325	8.00868	4.7697	3.97709	5.96327	5.48223	3.10191	6.26128	6.81221
gene10901	27.6979	38.2923	35.9842	36.279	36.1992	39.4295	39.4093	38.5859	32.8934	20.384	34.8283	31.3362
gene10903	35.4275	30.1134	30.32	27.5452	18.5801	20.0327	31.4551	22.45	21.9289	57.607	37.5677	38.1484
gene10904	10.3062	12.6402	16.6594	19.1472	18.2598	23.8485	20.6085	16.1359	17.8173	13.2939	10.5659	8.17466
gene10905	41.5468	48.7019	35.9842	40.6459	44.8486	36.8857	44.1095	38.9367	33.5787	50.0738	54.0035	59.4933
gene10907	17.7138	26.0239	28.3209	53.7466	30.1126	31.48	31.0936	29.8164	32.8934	22.5997	21.9145	28.1572
gene10910	37.682	36.0617	36.6506	29.8966	24.6667	27.3463	15.9083	13.3297	15.0761	32.3485	29.7411	30.4279
gene10913	59.2606	36.4334	36.9838	25.5297	28.1906	25.4384	26.3934	17.1883	19.1878	66.4696	38.7416	73.5719
gene10922	92.7557	89.9683	70.3025	147.803	158.252	147.543	117.143	134.349	133.972	39.4386	55.5688	26.7947
gene10924	0	0	0	0	0	0	0.723107	0	0.685279	0.886261	0.782659	0.454148
gene10925	0	0	0	0.335917	0	0	0	0	0	0	0	0
gene10930	0	0	0.333187	0	0	0	0.361553	0	0	0	0.39133	0
gene10931	24.7993	27.511	26.3218	22.1705	17.6191	20.9867	11.9313	18.2406	17.4746	26.5878	18.7838	27.2489
gene10933	7.72964	5.20478	7.33012	12.093	8.00868	7.94949	10.485	6.66483	15.0761	1.77252	4.69596	3.17903
[truncated: 21,202 more rows]

## Sheet: S6
Table S6 Top twenty enriched KEGG pathways based on the DEGs in two pairwise groups
CKAC -vs-AC
Term_ID	Term_description	ListHit	FoldEnrichment	p-value
ko00196	Photosynthesis - antenna proteins	47	6.67131	7.2154e-32
ko00072	Synthesis and degradation of ketone bodies	16	5.52959	4.56948e-08
ko00195	Photosynthesis	77	4.7817	2.50587e-35
ko00630	Glyoxylate and dicarboxylate metabolism	107	3.36174	0
ko00710	Carbon fixation in photosynthetic organisms	102	3.21737	0
ko00380	Tryptophan metabolism	29	3.07353	1.09505e-06
ko00280	Valine, leucine and isoleucine degradation	56	2.83524	5.83642e-11
ko00650	Butanoate metabolism	29	2.88144	5.95339e-06
ko00910	Nitrogen metabolism	33	2.6231	1.00667e-05
ko00030	Pentose phosphate pathway	53	2.63304	1.11346e-09
ko00360	Phenylalanine metabolism	39	2.46034	5.03534e-06
ko00020	Citrate cycle (TCA cycle)	55	2.45609	9.28289e-09
ko00260	Glycine, serine and threonine metabolism	59	2.36858	9.64555e-09
ko00071	Fatty acid degradation	41	2.24759	3.67665e-05
ko00640	Propanoate metabolism	35	2.26185	0.000227013
ko01200	Carbon metabolism	244	2.28985	2.25457e-09
ko00940	Phenylpropanoid biosynthesis	94	2.17205	8.33678e-11
ko00620	Pyruvate metabolism	64	1.90533	2.07848e-05
ko00010	Glycolysis / Gluconeogenesis	86	1.84258	8.65169e-07
ko01230	Biosynthesis of amino acids	125	1.57215	1.04353e-05
CKMT-vs-MT
Term_ID	Term_description	ListHit	FoldEnrichment	p-value
ko00196	Photosynthesis - antenna proteins	48	3.91157	4.10901e-22
ko00072	Synthesis and degradation of ketone bodies	17	3.37302	1.85261e-05
ko00195	Photosynthesis	94	3.35132	1.23374e-33
ko00630	Glyoxylate and dicarboxylate metabolism	135	2.43507	2.54615e-26
ko00360	Phenylalanine metabolism	65	2.35418	2.54552e-11
ko00710	Carbon fixation in photosynthetic organisms	129	2.33608	7.19459e-23
ko00030	Pentose phosphate pathway	78	2.2247	3.03158e-11
ko00650	Butanoate metabolism	38	2.16766	4.15873e-05
ko00400	Phenylalanine, tyrosine and tryptophan biosynthesis	58	2.15189	5.17662e-08
ko00640	Propanoate metabolism	55	2.04059	1.578e-06
ko00020	Citrate cycle (TCA cycle)	79	2.02537	1.77637e-09
ko00280	Valine, leucine and isoleucine degradation	69	2.00561	5.7745e-08
ko00260	Glycine, serine and threonine metabolism	84	1.93603	7.03682e-09
ko01200	Carbon metabolism	349	1.88035	3.55036e-10
ko00480	Glutathione metabolism	90	1.79351	1.77585e-07
ko00900	Terpenoid backbone biosynthesis	60	1.78961	0.000103949
ko00940	Phenylpropanoid biosynthesis	128	1.69805	5.3793e-09
ko01230	Biosynthesis of amino acids	215	1.55245	0
ko00010	Glycolysis / Gluconeogenesis	124	1.52527	1.69966e-05
ko00620	Pyruvate metabolism	89	1.52117	0.00110987
AC -vs-MT
Term_ID	Term_description	ListHit	FoldEnrichment	p-value
ko00196	Photosynthesis - antenna proteins	17	6.2024	7.27e-08
ko00660	C5-Branched dibasic acid metabolism	6	5.32994	0.07
ko00340	Histidine metabolism	13	3.01828	0.0349
ko03060	Protein export	21	3.02155	0.000558
ko00360	Phenylalanine metabolism	17	2.75662	0.0141
ko00290	Valine, leucine and isoleucine biosynthesis	7	2.75039	1
ko00195	Photosynthesis	17	2.71355	0.0171
ko00940	Phenylpropanoid biosynthesis	46	2.73211	4.28e-08
ko00650	Butanoate metabolism	9	2.29854	1
ko00062	Fatty acid elongation	7	2.10324	1
ko00640	Propanoate metabolism	12	1.99331	1
ko00960	Tropane, piperidine and pyridine alkaloid biosynthesis	7	1.98639	1
ko00460	Cyanoamino acid metabolism	10	1.96456	1
ko00710	Carbon fixation in photosynthetic organisms	23	1.86478	0.315
ko00020	Citrate cycle (TCA cycle)	15	1.72175	1
ko00053	Ascorbate and aldarate metabolism	13	1.73601	1
ko00520	Amino sugar and nucleotide sugar metabolism	27	1.65164	0.762
ko00230	Purine metabolism	23	1.49657	1
ko01200	Carbon metabolism	59	1.42321	0.368
ko01230	Biosynthesis of amino acids	40	1.29313	1

## Sheet: S7
Table S7 The GO enrichment analysis of DEGs
CKAC01,02,03-vs-AC01,02,03					CKMT01,02,03-vs-MT01,02,03					AC01,02,03-vs-MT01,02,03
#GO_classify1	GO_classify2	All gene	DE gene		#GO_classify1	GO_classify2	All gene	DE gene		#GO_classify1	GO_classify2	All gene	DE gene
#Total_gene		33566	3765		#Total_gene		33566	6938		#Total_gene		33566	1376
cellular component	extracellular region	752	176		cellular component	extracellular region	752	214		cellular component	extracellular region	752	56
cellular component	cell	16797	1907		cellular component	cell	16797	3547		cellular component	cell	16797	723
cellular component	nucleoid	59	17		cellular component	nucleoid	59	32		cellular component	nucleoid	59	3
cellular component	membrane	11322	1486		cellular component	membrane	11322	2708		cellular component	membrane	11322	486
cellular component	virion	60	2		cellular component	virion	60	4		cellular component	virion	60	2
cellular component	cell junction	454	75		cellular component	cell junction	454	132		cellular component	cell junction	454	26
cellular component	membrane-enclosed lumen	1222	62		cellular component	membrane-enclosed lumen	1222	130		cellular component	membrane-enclosed lumen	1222	70
cellular component	macromolecular complex	4081	336		cellular component	macromolecular complex	4081	651		cellular component	macromolecular complex	4081	207
cellular component	organelle	11660	1232		cellular component	organelle	11660	2415		cellular component	organelle	11660	503
cellular component	extracellular region part	106	20		cellular component	extracellular region part	106	22		cellular component	extracellular region part	106	10
cellular component	organelle part	5338	585		cellular component	organelle part	5338	1151		cellular component	organelle part	5338	263
cellular component	virion part	60	2		cellular component	virion part	60	4		cellular component	virion part	60	2
cellular component	membrane part	9260	1215		cellular component	membrane part	9260	2229		cellular component	membrane part	9260	398
cellular component	cell part	16667	1892		cellular component	cell part	16667	3520		cellular component	cell part	16667	719
cellular component	symplast	454	75		cellular component	symplast	454	132		cellular component	symplast	454	26
cellular component	supramolecular complex	147	7		cellular component	supramolecular complex	147	28		cellular component	supramolecular complex	147	1
		78439	9089				78439	16919				78439	3495
molecular function	transcription factor activity, protein binding	208	19		molecular function	transcription factor activity, protein binding	208	36		molecular function	transcription factor activity, protein binding	208	14
molecular function	nucleic acid binding transcription factor activity	1045	106		molecular function	nucleic acid binding transcription factor activity	1045	178		molecular function	nucleic acid binding transcription factor activity	1045	37
molecular function	catalytic activity	15298	2099		molecular function	catalytic activity	15298	3724		molecular function	catalytic activity	15298	659
molecular function	signal transducer activity	337	38		molecular function	signal transducer activity	337	71		molecular function	signal transducer activity	337	12
molecular function	structural molecule activity	1053	86		molecular function	structural molecule activity	1053	131		molecular function	structural molecule activity	1053	38
molecular function	transporter activity	1982	238		molecular function	transporter activity	1982	445		molecular function	transporter activity	1982	91
molecular function	binding	16466	1724		molecular function	binding	16466	3229		molecular function	binding	16466	682
molecular function	electron carrier activity	267	65		molecular function	electron carrier activity	267	85		molecular function	electron carrier activity	267	12
molecular function	antioxidant activity	305	85		molecular function	antioxidant activity	305	118		molecular function	antioxidant activity	305	35
molecular function	metallochaperone activity	14	2		molecular function	metallochaperone activity	14	4		molecular function	metallochaperone activity	14	0
molecular function	protein tag	10	0		molecular function	protein tag	10	1		molecular function	protein tag	10	2
molecular function	nutrient reservoir activity	60	12		molecular function	nutrient reservoir activity	60	13		molecular function	nutrient reservoir activity	60	1
molecular function	molecular transducer activity	157	27		molecular function	molecular transducer activity	157	46		molecular function	molecular transducer activity	157	7
molecular function	molecular function regulator	542	57		molecular function	molecular function regulator	542	96		molecular function	molecular function regulator	542	19
		37744	4558				37744	8177				37744	1609
biological process	reproduction	710	67		biological process	reproduction	710	144		biological process	reproduction	710	15
biological process	cell killing	27	11		biological process	cell killing	27	8		biological process	cell killing	27	2
biological process	immune system process	152	18		biological process	immune system process	152	25		biological process	immune system process	152	5
biological process	metabolic process	16400	2164		biological process	metabolic process	16400	3765		biological process	metabolic process	16400	725
biological process	cellular process	15634	1846		biological process	cellular process	15634	3402		biological process	cellular process	15634	691
biological process	reproductive process	703	67		biological process	reproductive process	703	144		biological process	reproductive process	703	15
biological process	biological adhesion	7	0		biological process	biological adhesion	7	0		biological process	biological adhesion	7	0
biological process	signaling	1427	130		biological process	signaling	1427	285		biological process	signaling	1427	57
biological process	multicellular organismal process	1233	112		biological process	multicellular organismal process	1233	220		biological process	multicellular organismal process	1233	33
biological process	developmental process	1317	111		biological process	developmental process	1317	223		biological process	developmental process	1317	32
biological process	growth	166	7		biological process	growth	166	20		biological process	growth	166	2
biological process	locomotion	21	2		biological process	locomotion	21	2		biological process	locomotion	21	1
biological process	single-organism process	10875	1584		biological process	single-organism process	10875	2783		biological process	single-organism process	10875	498
biological process	biological phase	1	0		biological process	biological phase	1	0		biological process	biological phase	1	0
biological process	rhythmic process	18	1		biological process	rhythmic process	18	4		biological process	rhythmic process	18	1
biological process	response to stimulus	4333	566		biological process	response to stimulus	4333	977		biological process	response to stimulus	4333	195
biological process	localization	3791	388		biological process	localization	3791	787		biological process	localization	3791	169
biological process	multi-organism process	494	73		biological process	multi-organism process	494	104		biological process	multi-organism process	494	18
biological process	biological regulation	6109	531		biological process	biological regulation	6109	1040		biological process	biological regulation	6109	211
biological process	cellular component organization or biogenesis	3222	229		biological process	cellular component organization or biogenesis	3222	507		biological process	cellular component organization or biogenesis	3222	134
biological process	detoxification	357	91		biological process	detoxification	357	136		biological process	detoxification	357	37
		66997	7998				66997	14576				66997	2841

## Sheet: S8
Table S8 Expression profiling of critical DEGs involved in the plant immunity signal transduction pathway
CDPKs, CNGCs and Rbohs
ID	CKAC			AC			CKMT			MT
Solyc05g050350.1.1	2.00836	2.45546	2.5285	5.50606	5.29617	5.2724	2.2065	2.56339	3.35773	6.39	6.87314	6.53509
Solyc05g050360.2.1	3.33196	3.36318	2.67935	4.65278	4.56547	4.68122	3.37857	3.33918	3.944	4.56069	5.03112	4.45225
Solyc07g005590.2.1	4.71115	4.88318	4.47927	5.09479	5.10682	5.3802	4.19807	3.90989	4.40706	5.23954	4.46805	4.5109
Solyc07g006510.2.1	4.06937	3.68402	3.90604	4.67113	4.49586	4.39171	3.69279	3.4819	3.80945	4.69016	4.65892	4.82012
Solyc08g069140.2.1	1.74477	2.53735	1.3729	2.07748	2.34752	1.73652	1.66417	1.26491	2.0299	1.4712	2.17695	2.34691
Solyc09g007840.2.1	0	0.400917	0.710137	0	0	0	0.445253	0	0.752987	0.529202	0	0.932284
Solyc11g069580.1.1	1.74477	2.07158	2.16921	1.70243	1.51543	1.22203	2.76232	2.64656	2.7708	2.75717	2.7803	3.26736
Solyc12g010010.1.1	6.28401	6.27133	6.07591	6.16702	6.14757	6.66234	6.55335	6.09487	6.14768	6.82161	6.53858	6.94446
Solyc02g088560.2.1	5.55522	5.63496	6.23054	5.17414	5.18262	5.35693	6.43173	6.01103	5.9217	3.42611	4.27743	3.57283
Solyc03g098210.2.1	5.04054	4.88318	4.79235	4.57694	4.67451	4.56418	4.22621	4.09895	4.45293	4.56069	4.70294	4.45225
Solyc03g114110.2.1	3.42513	3.36318	3.60042	2.69492	3.07646	3.36866	3.73257	3.76851	3.97577	2.75717	3.32201	3.33385
Solyc04g009800.2.1	5.57569	5.4675	5.15623	6.38839	5.97924	6.28478	4.79467	5.29407	4.94531	6.75214	7.03686	6.92841
Solyc04g049160.2.1	3.55451	4.11584	3.96598	3.22863	4.17803	3.69986	4.43353	3.80518	4.09627	2.84876	3.8774	3.87031
Solyc04g081910.2.1	1.00558	3.27044	2.26776	1.38424	1.08087	1.41464	2.3153	1.46148	2.0299	0	1.56396	0.540174
Solyc06g065380.2.1	0.41783	1.547	0.966385	0.71733	0	0	1.29055	1.63445	1.43999	0	0	0
Solyc06g073350.2.1	0.41783	0	0	0	0.456038	0	0	0.433793	0.425072	0	0.476464	0
Solyc01g006730.2.1	0	0	0	0	0.456038	0	0	0	0.425072	0	0	0
Solyc07g064610.2.1	5.28387	5.59727	5.79115	6.4267	5.97071	6.36278	5.76845	5.41761	5.47623	6.61538	6.63261	6.7813
Solyc01g006840.2.1	0	0	0	0.71733	0.456039	1.58454	0	0	0	1.68511	2.29669	1.24028
Solyc08g008170.2.1	3.46956	4.26752	3.67415	4.04083	4.26429	4.1958	3.60977	2.64656	3.09391	4.93969	4.36222	4.35955
Solyc09g005550.2.1	4.57545	4.88318	4.41621	4.61536	4.69536	4.36863	5.17275	4.65557	4.96127	4.8758	4.56664	4.67378
Solyc01g096820.2.1	3.71072	4.00507	4.15809	4.39013	4.34568	4.16933	3.60977	4.03864	4.43018	4.63976	4.38942	4.59464
Solyc10g074570.1.1	3.59517	4.21871	4.3276	5.81751	5.63523	5.49123	3.98401	3.5265	3.20529	6.82161	6.19763	6.33048
Solyc10g079130.1.1	5.74789	5.51881	5.89502	6.74093	6.70017	6.93797	5.28404	4.4625	4.70114	6.97177	7.56101	7.20198
Solyc10g081640.1.1	0	0	0	0	0	0.736712	0.445253	0	0	0	0	0
Solyc11g006370.1.1	4.23294	4.21871	4.43754	4.95198	4.73618	4.80674	4.16936	4.00752	3.944	5.38433	4.8667	4.86578
Solyc11g018610.1.1	3.78291	3.61025	3.10961	4.41212	4.26429	4.1958	3.65188	3.43588	3.40516	4.78596	4.36222	4.56726
Solyc11g064900.1.1	0	0.400917	0	0.402797	0	0	0	0	0.425072	0	0	0
Solyc11g065660.1.1	5.40319	5.01766	4.80881	5.8501	5.45133	5.42565	4.54944	4.65557	4.91286	6.05709	6.15865	5.95084
Solyc12g099790.1.1	1.42201	1.547	0.966385	2.69492	3.19833	1.73652	3.52169	3.23553	4.00685	1.4712	3.48215	3.45828
Solyc01g008440.2.1	3.71072	3.5719	3.90604	4.09621	3.9883	4.08687	3.1031	3.65257	3.73715	4.53335	3.95226	4.48188
Solyc01g112250.2.1	5.59587	5.48824	5.31446	5.42186	5.52306	5.58434	5.64879	4.80788	4.84568	5.85102	5.59547	5.52233
Solyc02g032820.2.1	0	0.400917	0	0	0	0.414879	0	0	0	0	0	0
Solyc02g083850.2.1	4.12597	3.68402	3.74429	5.08112	4.9766	5.2724	2.3153	0.433793	1.43999	5.59738	6.25789	5.82935
Solyc03g031670.2.1	5.12629	5.11422	5.15623	5.95119	5.55764	5.45881	5.03636	4.86108	5.05346	6.16794	5.80184	6.28079
Solyc03g033540.2.1	5.73885	5.63496	5.20679	6.04566	5.99614	6.42004	5.14354	5.38165	5.73013	6.57572	7.27054	6.90673
Solyc03g113390.2.1	4.28358	4.21871	4.43754	5.22472	5.33656	5.29706	3.88157	3.5265	3.87829	5.64926	6.02631	5.72172
Solyc01g099620.2.1	0	0	0	1.70243	1.84895	1.22203	0	0	0	3.09309	2.40725	3.57283
Solyc03g117980.2.1	5.78352	5.98795	5.85595	8.32124	7.78848	7.97474	5.87004	5.80922	6.47112	8.41313	8.87834	8.47815
CaMCMLs
ID	CKAC			AC			CKMT			MT
Solyc06g069740.1.1	2.12405	2.61484	2.36001	0.402796	0.802019	0.999684	0	0	0	0	0	0.540174
Solyc01g105630.2.1	2.00836	2.61484	2.67935	4.3678	2.94333	3.58438	0	0.766859	1.02	3.09309	3.79845	2.96573
Solyc02g088090.1.1	3.59518	4.89875	4.51983	6.12769	5.32322	5.24731	1.82002	1.46148	2.14613	5.11595	5.08201	4.86578
Solyc04g006930.2.1	0	0.714307	0	0.402796	0.456039	0	0.445253	0.766859	0	0.529202	0	0.540174
Solyc04g016400.2.1	2.94829	3.7542	3.5621	3.22863	3.72992	3.32136	3.47554	3.06461	3.35773	3.88138	3.20444	3.33385
Solyc04g018110.1.1	6.56561	7.23153	7.17719	7.08004	6.64764	6.93405	6.13045	6.01103	6.57328	7.31467	7.04116	7.27994
Solyc04g026350.2.1	7.43734	7.45079	7.22397	7.05929	7.39167	7.35105	7.0272	6.84113	6.7987	6.95641	6.82913	7.17049
Solyc04g058160.1.1	2.88409	3.68402	2.67935	2.95669	1.69181	3.41446	1.48942	0.766859	1.02	1.68511	1.12034	2.06317
Solyc04g058170.1.1	2.51168	2.61484	1.18391	2.89557	2.87186	2.66243	0.445253	0	0.752987	1.4712	1.56396	1.8972
Solyc06g053930.2.1	1.5924	2.07158	2.9992	2.37487	2.44923	1.58454	0.785012	0.433794	0	1.68511	1.56396	1.24028
Solyc06g068960.1.1	6.09844	6.1464	5.99191	5.88982	6.15511	5.96131	6.25861	6.39463	6.62428	6.02799	6.39837	5.94021
Solyc06g073830.1.1	6.62573	6.30094	6.66507	7.08347	7.25087	7.59928	3.77129	2.38111	2.61814	7.47059	6.50167	7.04215
Solyc06g083000.1.1	0	1.18991	0.398328	0.402796	0.456039	0.414879	0	0.433794	0	0	0.476465	0
Solyc09g092020.2.1	1.00558	1.37948	1.3729	1.38424	0	0.414879	1.05981	1.63445	2.14613	0.915529	1.56396	0.932284
Solyc10g074740.1.1	6.06263	6.63904	7.03051	8.18578	7.91831	8.15756	5.5183	5.82716	6.43158	8.3828	8.58685	8.32721
Solyc10g079420.1.1	8.7265	8.72853	8.78595	9.37254	9.18045	9.37513	7.84009	7.70987	7.97817	9.53683	9.08062	9.56185
Solyc10g079890.1.1	5.4146	5.10081	5.43601	5.67018	5.46353	5.69054	4.83178	4.67551	4.15294	5.86205	5.4989	5.63209
Solyc11g068460.1.1	5.3801	5.31332	5.30289	6.4267	6.02937	6.36861	4.84998	4.69518	4.75706	6.59569	6.10224	6.42502
Solyc11g071740.1.1	4.23294	5.55857	6.31938	5.81751	6.02113	6.24096	1.66417	4.41585	5.73941	5.90536	4.21799	5.1868
Solyc11g071760.1.1	3.46956	2.27625	3.8751	4.06879	4.79532	4.73636	1.05981	1.63445	3.25791	4.08344	2.29669	3.67896
Solyc11g072270.1.1	5.91784	6.32995	6.01337	7.03115	6.56508	6.41441	6.55889	6.12418	5.88034	7.47059	6.74741	7.15678
Solyc01g108190.2.1	5.27138	4.83541	4.93414	5.46457	5.04318	5.04378	5.34947	5.50935	6.23559	5.79455	5.38192	5.508
Solyc01g005370.2.1	1.5924	1.37948	1.18391	1.83857	1.08087	2.2219	1.48942	1.26491	1.24523	2.4413	2.29669	2.87933
Solyc02g063350.1.1	3.63473	4.95943	4.93414	3.07169	4.05436	3.772	4.19807	4.21249	4.26002	3.01616	3.62627	3.19765
Solyc02g065000.1.1	4.53422	5.86647	5.51838	5.06733	4.88881	4.27242	5.80622	5.99525	5.88034	3.16613	4.36222	3.72923
Solyc01g010020.2.1	3.63473	4.33777	3.48225	4.67113	4.61008	4.98428	3.77129	3.90989	4.03728	5.61053	5.48636	5.5919
Solyc02g090810.2.1	1.5924	2.07158	1.3729	1.38424	1.84895	0.736712	1.48942	1.63445	1.90347	1.21995	1.56396	1.24028
Solyc02g091480.1.1	0	0	0	0	0	0	0	0	0	0	0	0.540174
Solyc02g091500.1.1	6.52409	7.47437	7.93599	6.57052	7.32299	7.81315	5.96495	6.45356	7.37636	7.11239	6.89702	6.34668
Solyc02g094000.1.1	6.48675	6.73328	7.22703	7.11398	7.29935	7.06546	4.43353	2.79977	4.47532	7.33462	7.03686	7.13364
Solyc03g005040.1.1	3.71072	4.40476	4.63509	4.32207	3.88318	4.29708	0.445253	0	0.425073	2.75717	1.74329	2.58391
Solyc03g005240.1.1	0	0	0	0.71733	0.456039	0.414879	0	0	0	0	1.12034	0.932284
Solyc03g044900.2.1	3.12533	4.19367	3.4406	3.45735	3.13868	3.96903	1.05981	0.766859	0.425073	0.915529	2.7803	2.78742
Solyc03g083520.2.1	5.94169	6.04506	5.87952	6.2426	6.13235	6.06547	5.98979	5.87106	5.86346	6.18561	6.06899	6.20288
Solyc03g097100.1.1	0.741431	0.714307	0.398328	2.18357	2.11966	2.11499	0.785012	0	0	1.68511	1.56396	2.58391
Solyc03g114420.1.1	1.00558	1.69708	0.966385	0.402796	0	0	0.445253	0	0	0	0	0
Solyc03g118810.1.1	6.90586	7.76311	8.0285	8.57502	8.70265	8.48184	6.49092	7.47406	7.88086	8.98726	8.25111	8.54984
Genes involved in ETI pathway
ID	CKAC			AC			CKMT			MT
Solyc06g083390.2.1	7.30262	7.22227	7.12227	8.20795	8.03537	8.26772	7.28304	6.90164	7.3156	8.56602	8.7439	8.21262
Solyc09g059430.2.1	4.30825	4.75211	4.39456	5.96613	5.7393	5.95357	4.19807	3.94317	3.69959	6.42018	6.62691	6.52089
Solyc12g098440.1.1	5.01079	5.17944	4.88841	5.45401	5.15278	5.2724	5.02038	4.67551	5.06827	5.44429	5.28388	5.25701
Solyc01g086810.2.1	4.53422	4.58887	4.6165	3.32451	4.34568	3.58438	4.2809	4.50769	4.5191	3.83733	3.48215	2.47027
Solyc08g007250.1.1	2.88409	2.75836	2.44671	1.70243	1.31445	1.22203	2.83722	2.56339	2.2537	0.915529	1.12034	1.24028
Solyc02g036270.2.1	3.12533	3.71953	3.16181	2.62131	2.11966	2.73643	3.73257	3.06461	3.30869	3.01616	2.93595	2.87933
Solyc11g072290.1.1	4.69253	4.53007	4.53969	4.20098	4.20736	4.93799	3.91653	4.43936	3.87829	3.01616	3.79845	3.8248
Solyc03g007670.2.1	6.82268	6.99839	6.92498	6.5004	6.71045	6.71819	6.56991	6.50462	6.44299	6.31971	6.55067	6.47743
Solyc05g010670.2.1	7.63069	7.42143	7.59053	6.56563	6.98056	6.80243	7.3549	7.47974	7.39116	5.09739	6.24306	5.07462
Solyc07g047790.2.1	6.35678	5.89781	6.31363	5.62382	5.49955	5.7273	5.73945	5.72562	5.56244	5.02069	5.38192	5.0352
Solyc07g065840.2.1	9.80879	9.90321	9.65884	9.29329	9.58768	9.59866	10.0582	9.82562	9.98464	9.14351	9.46468	9.27296
Solyc05g024290.2.1	4.83517	4.86743	4.45856	5.35531	5.15278	5.20884	4.86795	4.87839	5.06827	5.88387	5.47371	5.81778
Solyc06g075550.2.1	3.51266	2.68838	3.26085	4.34512	4.51944	4.1958	1.96067	1.26491	2.0299	4.71471	3.83847	4.88808
Solyc06g071280.2.1	5.96515	5.92849	5.49823	4.7423	5.15278	5.5437	4.90324	5.33226	5.79389	4.38825	5.20954	4.93166
Solyc02g077370.1.1	6.09135	5.78499	6.54739	8.23133	7.77874	7.6882	4.40919	3.9757	2.84147	7.9762	7.42636	8.03916
Solyc06g082590.1.1	4.63518	4.92941	5.06324	5.29742	5.22626	5.32131	4.01661	4.96195	5.55194	4.53335	3.95226	4.53936
Solyc05g053230.2.1	5.19405	5.30165	5.06324	6.19265	5.51135	6.13551	4.86795	5.41761	5.37266	6.62836	6.3228	6.528
Solyc12g098980.1.1	5.50274	5.26606	5.39298	4.72484	5.10682	5.11486	5.34947	5.10115	5.11181	5.42953	5.32672	5.56447
Genes involved in PTI pathway
ID	CKAC			AC			CKMT			MT
Solyc02g070910.1.1	1.74477	1.95722	2.16921	4.17549	3.9883	4.14236	0.785012	1.46148	1.24523	4.89741	5.56001	4.67378
Solyc01g104530.2.1	4.40293	4.46877	4.02352	4.53746	4.54264	4.56418	4.14008	4.59404	4.56158	5.05955	5.03112	5.20468
Solyc01g104970.2.1	4.91766	4.42641	4.10576	6.32605	5.80792	6.01433	4.79467	4.59404	5.18157	6.52108	6.45094	6.528
Solyc03g117490.2.1	6.25892	6.47208	5.93306	7.37975	7.54601	7.55652	5.68979	5.5956	5.46508	7.33462	6.93903	7.39729
Solyc09g007010.1.1	5.7747	6.56287	4.63509	7.658	8.17553	9.15924	6.94068	7.40407	4.15294	7.48493	7.25953	7.41276
Solyc00g174340.1.1	12.9831	13.182	12.4818	14.3198	14.4714	14.7604	12.4893	12.6937	10.7806	13.9573	13.9141	13.8571
Solyc01g106620.2.1	8.56697	8.28419	7.80058	13.5967	13.5965	13.8502	9.80069	9.3612	10.0326	14.7332	14.241	14.6646
Solyc07g008620.1.1	4.47006	5.08728	4.57861	4.95198	5.36286	5.05828	3.95067	3.5265	3.944	4.38825	4.51819	4.39111
Solyc07g049180.2.1	5.44829	5.34777	5.33734	6.96202	6.44093	7.12865	5.32365	4.61485	4.94531	7.82653	7.58767	7.73837

## Sheet: S9
Table S9 qRT-PCR used to analyze expression patterns of validated genes in major plant immune pathways.
Genes involved in calcium signaling pathways
ID	CKAC			AC			CKMT			MT
Solyc05g050350.1.1	1	1	1	6.00461	6.7725	7.11134	1	1	1	12.5378	15.0136	13.7757
Solyc05g050360.2.1	1	1	1	2.6932	2.97804	2.46577	1	1	1	45.2903	42.4277	48.153
Solyc10g074570.1.1	1	1	1	5.67437	5.82853	4.42243	1	1	1	8.29957	7.06509	7.72053
Solyc10g079130.1.1	1	1	1	0.864695	0.964876	0.724198	1	1	1	5.48133	6.80783	6.10868
Solyc04g009800.2.1	1	1	1	1.49431	2.0743	1.50637	1	1	1	2.26276	2.49239	1.78754
Solyc07g064610.2.1	1	1	1	1.18775	1.22223	1.15326	1	1	1	2.02612	2.10732	2.37568
Solyc01g105630.2.1	1	1	1	4.98511	5.02457	4.71147	1	1	1	526.568	502.225	550.91
Solyc02g088090.1.1	1	1	1	2.21	3.364	2.357	1	1	1	8.241	9.957	7.229
Solyc03g005040.1.1	1	1	1	4.30995	5.37138	4.01791	1	1		48.0157	55.8476	34.5486
Solyc01g099620.2.1	1	1	1	4.01467	4.13884	4.44082	1	1	1	1.84886	2.16017	2.02411
Genes involved in ETI signaling pathways
ID	CKAC			AC			CKMT			MT
Solyc02g077370.1.1	1	1	1	3.597	3.219	2.902	1	1	1	17.912	20.549	16.59
Solyc06g071280.2.1	1	1	1	1.40564	1.8653	1.16431	1	1	1	1.47726	1.23435	1.66199
Solyc07g008620.1.1	1	1	1	1.318	1.393	1.288	1	1	1	1.443	1.732	1.367
Solyc03g119140.2.1	1	1	1	2.08831	2.30954	2.006	1	1	1	3.18274	3.85141	3.83048
Genes involved in PTI signaling pathway
ID	CKAC			AC			CKMT			MT
Solyc02g070910.1.1	1	1	1	7.66601	9.4846	8.05159	1	1	1	41.8207	44.1094	42.246
Solyc01g104970.2.1	1	1	1	2.104	2.006	2.097	1	1	1	3.493	4.003	1.97
Solyc09g014990.2.1	1	1	1	4.52255	3.90712	4.15597	1	1	1	31.5964	27.3612	29.4788
Solyc01g095100.2.1	1	1	1	1.07802	1.25815	1.87574	1	1	1	8.20028	9.37698	7.02358
Solyc10g011910.2.1	1	1	1	3.53553	2.44276	2.73065	1	1	1	20.2234	21.1758	19.271
Solyc03g117490.2.1	1	1	1	1.46785	2.48296	1.84989	1	1	1	2.92038	3.25545	3.51386
Solyc09g007010.1.1	1	1	1	2.9548	1.61572	2.20201	1	1	1	10.282	10.8206	8.79292
Solyc00g174340.1.1	1	1	1	1.26087	2.00966	2.07022	1	1	1	11.8123	12.1525	11.9824
Solyc01g106620.2.1	1	1	1	2.07334	1.88343	1.88343	1	1	1	17.3601	18.4393	17.9433
Solyc07g015860.2.1	1	1	1	2.33541	2.48973	2.48215	1	1	1	16.8329	17.8581	17.8012
Solyc07g049180.2.1	1	1	1	2.359	2.071	1.606	1	1	1	1.275	2.258	1.865
Genes involved in SA signaling pathway
ID	CKAC			AC			CKMT			MT
Solyc02g069310.2.1	1	1	1	0.891532	0.899192	0.961301	1	1	1	16.7839	17.0917	15.3548
Solyc07g044980.2.1	1	1	1	1.401	1.30213	1.28462	1	1	1	13.6199	14.9254	12.3314

## Sheet: S10
Table S10 Expression profiling of differentially expressed major transcription factor families among the four groups (CKAC, AC, CKMT, MT) in leaves at 22h (AC) and 24h (MT) post-inoculation with B. cinerea.
AUX/IAA transcription factors
ID	CKAC			AC			CKMT			MT
Solyc03g006360.2.1	4.30825	4.00507	4.07887	4.17549	6.03756	4.87386	6.36369	6.04208	6.11239	5.4589	6.22052	6.6827
Solyc04g082830.2.1	1.22877	2.45546	2.36001	3.69115	3.41495	3.36866	2.2065	0.433794	2.0299	3.6965	3.43072	3.5167
Solyc03g120390.2.1	3.3793	3.976	4.20859	6.7496	6.46542	6.42004	3.98401	3.73089	3.53877	7.02182	6.62119	7.22406
Solyc03g121060.2.1	4.98041	5.01766	4.74181	6.48492	6.25681	5.88202	5.11372	5.14472	4.72002	6.36695	6.11043	6.54915
Solyc10g018340.1.1	0.741431	0.400917	0	4.27485	3.80859	4.24733	0.785012	1.26491	0	4.50547	4.46805	4.59464
Solyc06g072650.1.1	1.42201	0.714307	0.966385	6.74093	5.88255	5.77197	1.29055	1.26491	0.425073	8.02856	6.89702	7.96505
Solyc08g021820.2.1	1.74477	2.68838	1.94928	4.14955	5.1223	4.41443	2.59973	1.63445	2.7708	0.915529	1.74329	0.540174
Solyc01g091030.2.1	4.49177	4.44775	4.23319	5.53641	5.41408	5.16931	4.54944	4.4625	5.16789	5.78298	5.82194	6.10157
Solyc08g075450.2.1	4.86874	4.76916	4.68943	5.67018	5.66724	5.33328	5.37483	4.87839	4.45293	6.64123	5.84176	6.1485
Solyc09g064530.2.1	4.49177	4.4895	4.7757	5.18696	5.24051	4.14236	4.16936	4.4625	3.49559	4.9187	4.72446	5.22233
Solyc01g099840.2.1	8.35095	8.27377	8.24204	8.52292	9.33378	9.16846	8.86741	8.65084	8.86088	8.42991	8.85415	8.73037
Solyc02g082450.2.1	0.741431	1.37948	1.82531	4.25064	3.60325	3.62391	1.66417	0.433794	0.425073	4.26066	3.57981	4.22587
NACs
ID	CKAC			AC			CKMT			MT
Solyc04g009440.2.1	7.09498	6.92803	7.40539	8.90276	8.51454	8.46153	5.52964	5.30691	5.77596	9.20654	8.86388	9.19238
Solyc06g060230.2.1	6.41473	6.30679	6.71833	7.82303	7.28566	6.9222	5.76845	5.95503	5.87193	7.60144	7.49682	7.79257
Solyc06g073050.2.1	4.55498	4.38277	4.70711	5.03935	5.07535	5.33328	3.84574	3.56976	3.84428	5.47336	5.4989	5.29088
Solyc07g063410.2.1	3.42513	2.94996	2.67935	5.12173	4.47189	4.64325	2.90842	2.38111	2.2537	4.63976	3.7573	4.72423
Solyc07g066330.2.1	3.33196	2.82509	3.35352	5.18696	5.29617	5.14234	4.25381	3.56976	3.77375	5.36894	4.41611	4.88808
Solyc04g072220.2.1	5.3801	5.41431	5.0769	5.52637	5.70886	5.61409	5.50688	5.11582	5.18157	5.64926	5.42197	5.61882
Solyc12g013620.1.1	4.80081	4.7174	4.97847	6.7496	5.83636	6.01433	3.69279	4.00752	4.82839	5.72373	5.44807	5.95084
Solyc12g056790.1.1	4.72953	5.03185	4.91906	5.82573	5.94482	5.93011	5.28404	5.36946	5.2739	6.44973	6.25789	6.32232
Solyc03g080090.2.1	5.99586	6.05204	6.16811	5.98826	6.19226	6.59929	5.41206	5.21453	5.67314	6.21172	6.02631	6.39419
Solyc05g007770.2.1	2.42409	3.00857	0.966385	4.67113	3.64672	4.16933	0	1.78888	1.76489	4.35739	3.95226	4.45225
Solyc05g055480.2.1	5.30854	5.1275	5.60576	6.10086	5.66724	5.83227	5.15822	4.52977	4.56158	6.04746	5.56001	5.80611
WRKYs
ID	CKAC			AC			CKMT			MT
Solyc04g078050.2.1	3.0687	3.11908	2.81591	3.76136	3.76979	3.41446	3.21967	3.18078	2.97321	3.88138	3.53181	4.07854
Solyc02g078030.1.1	5.47032	5.67169	5.56758	6.03152	6.23561	6.38596	5.48375	5.39374	5.65364	6.46429	6.30149	6.39419
Solyc08g006320.2.1	6.53458	6.64367	7.04448	7.88528	7.57442	7.68119	5.67965	6.3519	7.4232	7.59814	7.99198	7.68524
Solyc01g095100.2.1	3.33196	3.5325	2.81591	4.47616	3.72992	4.29708	2.3153	2.17243	2.97321	4.93969	5.36831	5.07462
Solyc07g051840.2.1	2.59425	2.53735	1.68968	4.12313	4.11752	4.36863	2.3153	2.05555	2.61814	3.54042	3.53181	3.39741
Solyc10g011910.2.1	3.51266	3.492	4.55928	5.28555	5.41408	5.20884	2.3153	2.64656	4.18046	6.05709	4.65892	5.05504
Solyc06g066370.2.1	5.94169	6.39729	6.69638	7.81687	7.6697	7.78291	5.38735	5.4294	6.28079	8.0838	7.74858	7.81019
Solyc09g014990.2.1	4.91766	5.22957	5.82391	7.59451	7.47241	7.70903	3.88157	3.18078	4.99266	7.88719	7.97862	7.56237
Solyc03g007380.1.1	1.88258	1.37947	2.74924	4.57694	3.3107	3.80677	1.48942	0.766859	1.02	1.21995	3.57981	4.22587
Solyc08g008280.2.1	3.71072	4.36045	5.27946	7.28759	7.22242	7.69053	4.07966	3.61176	5.12604	7.02182	7.47477	6.96558
Solyc02g080890.2.1	5.86893	5.80992	5.92553	7.56045	7.2614	7.25676	3.21967	2.05555	2.3538	7.4488	7.10816	7.37773
Solyc04g078550.2.1	5.47032	5.80992	6.09617	6.0244	6.17752	6.4031	4.38443	4.41585	5.06827	5.91599	5.98234	5.88584
Solyc03g113120.2.1	2.12405	1.547	1.68968	3.37016	3.46438	3.93801	0	0.433793	0	4.04523	3.7573	4.35955
Solyc06g070990.2.1	1.22877	0.714307	0.398328	2.28239	1.69181	3.36866	0	0	0.752988	3.23565	3.26442	2.96573
Solyc05g015850.2.1	2.81691	3.31755	2.74924	6.64205	5.72922	5.90627	1.66417	1.63445	1.02	4.7626	4.6811	4.77297
Solyc02g072190.2.1	1.88258	2.61484	2.36001	4.61536	4.42273	4.14236	2.90842	3.28829	3.49559	5.32177	4.70294	4.86578
Solyc02g093050.2.1	2.74644	4.98884	4.65343	5.66102	4.85214	4.52296	5.20139	3.76851	3.35773	4.58753	5.20954	4.79674
Solyc01g079260.2.1	5.43714	5.43582	5.46745	5.27359	5.09117	5.90627	3.37857	2.17243	2.3538	4.7626	3.71493	4.48188
MYBs
ID	CKAC			AC			CKMT			MT
Solyc06g076350.2.1	4.8181	4.83541	4.94907	4.84287	5.02682	5.34516	4.57155	4.92911	4.47532	5.41462	4.90489	5.27405
Solyc09g008250.2.1	0.741431	0.714307	0	2.62131	1.51543	2.11499	1.29055	1.03727	0.752988	2.31851	2.40725	1.70962
Solyc09g090130.2.1	4.06937	4.03357	4.30457	7.09711	6.70531	7.02174	3.04108	3.9757	4.58237	8.12331	7.50927	7.76873
Solyc10g078720.1.1	1.00558	0.97162	1.18391	2.18357	1.69181	2.2219	2.08881	2.05555	1.90347	2.84876	2.17695	2.68925
Solyc01g057910.2.1	1.42201	0.400917	0.966385	3.12592	3.01143	3.22183	0.445253	0	1.02	3.23565	2.04636	3.04725
Solyc11g022470.1.1	4.06937	3.976	3.60042	4.47615	4.75616	4.60426	4.04848	4.00752	4.12488	4.58753	4.41611	4.56726
Solyc12g006280.1.1	1.74477	1.18991	0.966386	3.65472	2.94333	3.36866	0	0.433793	0	3.4844	2.04636	3.04725
Solyc01g111500.2.1	4.61554	4.66371	4.30457	4.98169	4.69536	4.56418	4.90324	4.73373	4.58237	5.30569	5.31258	5.5919
Solyc02g090400.2.1	1.88258	3.06488	2.9992	4.27485	3.72992	4.56418	2.08881	1.92837	2.69649	3.88138	4.27743	4.59464
Solyc03g005570.2.1	1.5924	3.82112	3.39772	5.29742	4.51944	4.77198	1.66417	1.92837	2.0299	3.7919	3.95226	3.99882
Solyc03g116100.2.1	2.42409	2.94996	3.5621	3.89229	3.46438	3.58438	2.08881	1.46148	2.2537	3.01616	3.0079	3.57283
Solyc03g119370.1.1	1.42201	2.88888	3.8435	4.51732	3.9883	3.41446	0.785012	0	0.425073	3.01616	3.37739	3.57283
Solyc05g053330.2.1	5.0552	4.53007	4.3276	4.67113	5.04318	5.15589	2.3153	1.63445	0.425073	4.04523	3.37739	4.07854
Solyc05g055030.1.1	0	0.400917	0.398328	2.54375	1.51543	1.58454	0	0	0	1.21995	1.12034	1.70962

[truncated: 2 more sheets: S11, S12]
